# Supplementary material for: Effects of marine biofertilisation on Celtic bean carbon, nitrogen and sulphur isotopes: Implications for reconstructing past diet and farming practices
Source: Rapid Commun Mass Spectrom. 2021 Jan 14;35(5):e8985. doi: 10.1002/rcm.8985 (PMC7816259; doi:10.1002/rcm.8985)
Supplement: Supplementary file 1 — Table S1 Supporting Information [file RCM-35-e8985-s001.xlsx]

## Sheet: Plant height
Year	Plot	Soil type	Plant #	Stem length (cm)
EMP17	Plot 1	Control	Plant 1	56
EMP17	Plot 1	Control	Plant 2	66.4
EMP17	Plot 1	Control	Plant 3	61
EMP17	Plot 1	Control	Plant 4	74
EMP17	Plot 1	Control	Plant 5	72
EMP17	Plot 1	Control	Plant 6	83
EMP17	Plot 1	Control	Plant 7	37
EMP17	Plot 1	Control	Plant 8	43.5
EMP17	Plot 1	Control	Plant 9	62
EMP17	Plot 1	Control	Plant 10	34
EMP17	Plot 1	Control	Plant 11	17
EMP17	Plot 1	Control	Plant 12	65
EMP17	Plot 1	Control	Plant 13	62
EMP17	Plot 1	Control	Plant 14	73
EMP17	Plot 1	Control	Plant 15	54
EMP17	Plot 1	Control	Plant 16	63
EMP17	Plot 2	Macroalgae	Plant 1	63
EMP17	Plot 2	Macroalgae	Plant 2	56
EMP17	Plot 2	Macroalgae	Plant 3	52
EMP17	Plot 2	Macroalgae	Plant 4	93
EMP17	Plot 2	Macroalgae	Plant 5	61
EMP17	Plot 2	Macroalgae	Plant 6	65
EMP17	Plot 2	Macroalgae	Plant 7	62
EMP17	Plot 2	Macroalgae	Plant 8	93
EMP17	Plot 2	Macroalgae	Plant 9	78
EMP17	Plot 2	Macroalgae	Plant 10	12
EMP17	Plot 2	Macroalgae	Plant 11	44.5
EMP17	Plot 2	Macroalgae	Plant 12	55
EMP17	Plot 2	Macroalgae	Plant 13	48
EMP17	Plot 2	Macroalgae	Plant 14	71
EMP17	Plot 3	Atlantic cod	Plant 1	64
EMP17	Plot 3	Atlantic cod	Plant 2	83
EMP17	Plot 3	Atlantic cod	Plant 3	70
EMP17	Plot 3	Atlantic cod	Plant 4	29
EMP17	Plot 3	Atlantic cod	Plant 5	43
EMP17	Plot 3	Atlantic cod	Plant 6	51
EMP17	Plot 3	Atlantic cod	Plant 7	83
EMP17	Plot 3	Atlantic cod	Plant 8	87
EMP17	Plot 3	Atlantic cod	Plant 9	89
EMP17	Plot 3	Atlantic cod	Plant 10	22
EMP17	Plot 3	Atlantic cod	Plant 11	78
EMP17	Plot 3	Atlantic cod	Plant 12	87
EMP18	Plot 1	Control	Plant 1	66
EMP18	Plot 1	Control	Plant 2	50
EMP18	Plot 1	Control	Plant 3	113
EMP18	Plot 1	Control	Plant 4	60
EMP18	Plot 1	Control	Plant 5	38
EMP18	Plot 1	Control	Plant 6	82
EMP18	Plot 1	Control	Plant 7	50
EMP18	Plot 1	Control	Plant 8	57
EMP18	Plot 1	Control	Plant 9	49
EMP18	Plot 1	Control	Plant 10	66
EMP18	Plot 1	Control	Plant 11	57
EMP18	Plot 1	Control	Plant 12	70
EMP18	Plot 1	Control	Plant 13	66
EMP18	Plot 1	Control	Plant 14	61
EMP18	Plot 1	Control	Plant 15	90
EMP18	Plot 1	Control	Plant 16	101
EMP18	Plot 1	Control	Plant 17	78
EMP18	Plot 1	Control	Plant 18	65
EMP18	Plot 1	Control	Plant 19	84
EMP18	Plot 1	Control	Plant 20	67
EMP18	Plot 2	Macroalgae	Plant 1	94
EMP18	Plot 2	Macroalgae	Plant 2	74
EMP18	Plot 2	Macroalgae	Plant 3	67
EMP18	Plot 2	Macroalgae	Plant 4	78
EMP18	Plot 2	Macroalgae	Plant 5	65
EMP18	Plot 2	Macroalgae	Plant 6	52
EMP18	Plot 2	Macroalgae	Plant 7	64
EMP18	Plot 2	Macroalgae	Plant 8	75
EMP18	Plot 3	Atlantic cod	Plant 1	48
EMP18	Plot 3	Atlantic cod	Plant 2	75
EMP18	Plot 3	Atlantic cod	Plant 3	42
EMP18	Plot 3	Atlantic cod	Plant 4	55
EMP18	Plot 3	Atlantic cod	Plant 5	47
EMP18	Plot 3	Atlantic cod	Plant 6	59
EMP18	Plot 3	Atlantic cod	Plant 7	55
EMP18	Plot 3	Atlantic cod	Plant 8	61
EMP18	Plot 3	Atlantic cod	Plant 9	96
EMP18	Plot 3	Atlantic cod	Plant 10	53
EMP18	Plot 3	Atlantic cod	Plant 11	72
EMP18	Plot 3	Atlantic cod	Plant 12	49
EMP18	Plot 3	Atlantic cod	Plant 13	73
EMP18	Plot 3	Atlantic cod	Plant 14	25

## Sheet: Pod measurements
Year	Plot	Soil type	Plant #	Pod #	Pod length (mm)	Notes
EMP17	Plot 1	Control	Plant 1	Pod 1	41.37
EMP17	Plot 1	Control	Plant 2	Pod 1	43.81
EMP17	Plot 1	Control	Plant 2	Pod 2	30.66
EMP17	Plot 1	Control	Plant 2	Pod 3	45.39
EMP17	Plot 1	Control	Plant 2	Pod 4	37.75
EMP17	Plot 1	Control	Plant 2	Pod 5	34.11
EMP17	Plot 1	Control	Plant 3	Pod 2	35.92	Pod 1 = Unripe
EMP17	Plot 1	Control	Plant 3	Pod 3	32.43
EMP17	Plot 1	Control	Plant 3	Pod 4	36.03
EMP17	Plot 1	Control	Plant 3	Pod 5	23.54
EMP17	Plot 1	Control	Plant 3	Pod 6	22.08
EMP17	Plot 1	Control	Plant 3	Pod 7	39.2
EMP17	Plot 1	Control	Plant 3	Pod 8	20.22
EMP17	Plot 1	Control	Plant 4	Pod 1	28.41
EMP17	Plot 1	Control	Plant 4	Pod 2	42.63
EMP17	Plot 1	Control	Plant 4	Pod 3	43.73
EMP17	Plot 1	Control	Plant 4	Pod 4	42.89	Pest Damage
EMP17	Plot 1	Control	Plant 4	Pod 5	37.3	Pest Damage
EMP17	Plot 1	Control	Plant 4	Pod 6	37.08
EMP17	Plot 1	Control	Plant 4	Pod 7	37.7
EMP17	Plot 1	Control	Plant 5	Pod 1	40.36
EMP17	Plot 1	Control	Plant 5	Pod 2	47.06
EMP17	Plot 1	Control	Plant 5	Pod 3	31.72	Pods 4 & 5 = Unripe
EMP17	Plot 1	Control	Plant 5	Pod 6	40.19
EMP17	Plot 1	Control	Plant 5	Pod 7	36.39
EMP17	Plot 1	Control	Plant 5	Pod 8	38.27
EMP17	Plot 1	Control	Plant 6	Pod 1	42.3
EMP17	Plot 1	Control	Plant 6	Pod 2	37.02
EMP17	Plot 1	Control	Plant 6	Pod 3	39.38
EMP17	Plot 1	Control	Plant 6	Pod 4	40.64
EMP17	Plot 1	Control	Plant 6	Pod 5	43.35
EMP17	Plot 1	Control	Plant 6	Pod 6	38.5
EMP17	Plot 1	Control	Plant 6	Pod 7	29.71	Pest Damage
EMP17	Plot 1	Control	Plant 6	Pod 8	42.04
EMP17	Plot 1	Control	Plant 6	Pod 9	27.73
EMP17	Plot 1	Control	Plant 6	Pod 10	19.21
EMP17	Plot 1	Control	Plant 7	Pod 1	29.51
EMP17	Plot 1	Control	Plant 8	Pod 1	30.98
EMP17	Plot 1	Control	Plant 8	Pod 2	42.5
EMP17	Plot 1	Control	Plant 8	Pod 3	36.74
EMP17	Plot 1	Control	Plant 8	Pod 4	34.14
EMP17	Plot 1	Control	Plant 9	Pod 1	46.31
EMP17	Plot 1	Control	Plant 9	Pod 2	43.54
EMP17	Plot 1	Control	Plant 12	Pod 1	32.68	Pest Damage
EMP17	Plot 1	Control	Plant 12	Pod 2	23.21
EMP17	Plot 1	Control	Plant 12	Pod 3	43.21
EMP17	Plot 1	Control	Plant 12	Pod 4	40.57
EMP17	Plot 1	Control	Plant 13	Pod 1	25.29
EMP17	Plot 1	Control	Plant 13	Pod 2	44.64
EMP17	Plot 1	Control	Plant 13	Pod 3	32.25
EMP17	Plot 1	Control	Plant 13	Pod 4	34.68
EMP17	Plot 1	Control	Plant 14	Pod 1	55.51
EMP17	Plot 1	Control	Plant 14	Pod 2	51.77
EMP17	Plot 1	Control	Plant 14	Pod 3	38.17
EMP17	Plot 1	Control	Plant 14	Pod 4	31.37
EMP17	Plot 1	Control	Plant 14	Pod 5	40.91
EMP17	Plot 1	Control	Plant 14	Pod 6	45.52
EMP17	Plot 1	Control	Plant 15	Pod 1	43.14	Pest Damage
EMP17	Plot 1	Control	Plant 15	Pod 2	39.5	Pest Damage
EMP17	Plot 1	Control	Plant 15	Pod 3	41.82
EMP17	Plot 1	Control	Plant 16	Pod 1	33.22
EMP17	Plot 1	Control	Plant 16	Pod 2	30.39
EMP17	Plot 1	Control	Plant 16	Pod 3	32.18
EMP17	Plot 1	Control	Plant 16	Pod 4	43.07
EMP17	Plot 1	Control	Plant 16	Pod 5	38.01
EMP17	Plot 2	Macroalgae	Plant 1	Pod 1	44.05
EMP17	Plot 2	Macroalgae	Plant 1	Pod 2	38.15
EMP17	Plot 2	Macroalgae	Plant 1	Pod 3	27.07
EMP17	Plot 2	Macroalgae	Plant 1	Pod 4	40.95
EMP17	Plot 2	Macroalgae	Plant 2	Pod 1	43.07
EMP17	Plot 2	Macroalgae	Plant 2	Pod 2	36.73
EMP17	Plot 2	Macroalgae	Plant 2	Pod 3	39.29
EMP17	Plot 2	Macroalgae	Plant 3	Pod 1	40.62
EMP17	Plot 2	Macroalgae	Plant 3	Pod 2	36.98
EMP17	Plot 2	Macroalgae	Plant 4	Pod 1	35.19
EMP17	Plot 2	Macroalgae	Plant 4	Pod 2	35.26
EMP17	Plot 2	Macroalgae	Plant 4	Pod 3	35.72
EMP17	Plot 2	Macroalgae	Plant 4	Pod 4	46.21
EMP17	Plot 2	Macroalgae	Plant 4	Pod 5	44.93
EMP17	Plot 2	Macroalgae	Plant 4	Pod 6	41.69
EMP17	Plot 2	Macroalgae	Plant 4	Pod 7	32.75
EMP17	Plot 2	Macroalgae	Plant 4	Pod 8	25.07
EMP17	Plot 2	Macroalgae	Plant 4	Pod 9	37.16
EMP17	Plot 2	Macroalgae	Plant 5	Pod 1	42.66
EMP17	Plot 2	Macroalgae	Plant 5	Pod 2	39.97
EMP17	Plot 2	Macroalgae	Plant 5	Pod 3	34.76
EMP17	Plot 2	Macroalgae	Plant 5	Pod 4	23.37
EMP17	Plot 2	Macroalgae	Plant 5	Pod 5	22.56
EMP17	Plot 2	Macroalgae	Plant 6	Pod 1	48.56
EMP17	Plot 2	Macroalgae	Plant 6	Pod 2	43.81
EMP17	Plot 2	Macroalgae	Plant 6	Pod 3	41.36
EMP17	Plot 2	Macroalgae	Plant 6	Pod 4	48.82
EMP17	Plot 2	Macroalgae	Plant 6	Pod 5	19.08
EMP17	Plot 2	Macroalgae	Plant 7	Pod 1	31.25
EMP17	Plot 2	Macroalgae	Plant 7	Pod 2	42.67
EMP17	Plot 2	Macroalgae	Plant 7	Pod 3	28.3
EMP17	Plot 2	Macroalgae	Plant 7	Pod 4	40.47
EMP17	Plot 2	Macroalgae	Plant 7	Pod 5	33.91
EMP17	Plot 2	Macroalgae	Plant 8	Pod 1	47.89
EMP17	Plot 2	Macroalgae	Plant 8	Pod 2	48.12
EMP17	Plot 2	Macroalgae	Plant 8	Pod 3	41.83
EMP17	Plot 2	Macroalgae	Plant 8	Pod 4	43.11
EMP17	Plot 2	Macroalgae	Plant 8	Pod 5	46.12
EMP17	Plot 2	Macroalgae	Plant 8	Pod 6	46.41
EMP17	Plot 2	Macroalgae	Plant 8	Pod 7	39.28
EMP17	Plot 2	Macroalgae	Plant 8	Pod 8	44.67
EMP17	Plot 2	Macroalgae	Plant 8	Pod 9	42.84
EMP17	Plot 2	Macroalgae	Plant 8	Pod 10	42.42
EMP17	Plot 2	Macroalgae	Plant 8	Pod 11	41.58
EMP17	Plot 2	Macroalgae	Plant 8	Pod 12	43.03
EMP17	Plot 2	Macroalgae	Plant 8	Pod 13	35.79
EMP17	Plot 2	Macroalgae	Plant 9	Pod 1	47.85
EMP17	Plot 2	Macroalgae	Plant 9	Pod 2	49.92
EMP17	Plot 2	Macroalgae	Plant 9	Pod 3	47.48
EMP17	Plot 2	Macroalgae	Plant 9	Pod 4	42.32
EMP17	Plot 2	Macroalgae	Plant 11	Pod 1	28.12
EMP17	Plot 2	Macroalgae	Plant 11	Pod 2	22.14
EMP17	Plot 2	Macroalgae	Plant 12	Pod 1	40.49
EMP17	Plot 2	Macroalgae	Plant 12	Pod 2	41.11
EMP17	Plot 2	Macroalgae	Plant 12	Pod 3	47.53
EMP17	Plot 2	Macroalgae	Plant 13	Pod 1	25.71
EMP17	Plot 2	Macroalgae	Plant 13	Pod 2	34.2
EMP17	Plot 2	Macroalgae	Plant 13	Pod 3	31.02
EMP17	Plot 2	Macroalgae	Plant 14	Pod 1	47.15
EMP17	Plot 2	Macroalgae	Plant 14	Pod 2	54.84
EMP17	Plot 2	Macroalgae	Plant 14	Pod 3	42.95
EMP17	Plot 2	Macroalgae	Plant 14	Pod 4	50.65
EMP17	Plot 2	Macroalgae	Plant 14	Pod 5	44.28
EMP17	Plot 2	Macroalgae	Plant 14	Pod 6	46.65
EMP17	Plot 3	Atlantic cod	Plant 1	Pod 1	44.02
EMP17	Plot 3	Atlantic cod	Plant 1	Pod 2	40.03
EMP17	Plot 3	Atlantic cod	Plant 1	Pod 3	40.94
EMP17	Plot 3	Atlantic cod	Plant 2	Pod 1	52.04
EMP17	Plot 3	Atlantic cod	Plant 2	Pod 2	39.57
EMP17	Plot 3	Atlantic cod	Plant 2	Pod 3	47.6
EMP17	Plot 3	Atlantic cod	Plant 2	Pod 4	41.83
EMP17	Plot 3	Atlantic cod	Plant 2	Pod 5	43.32
EMP17	Plot 3	Atlantic cod	Plant 2	Pod 6	44.42
EMP17	Plot 3	Atlantic cod	Plant 2	Pod 7	42.79
EMP17	Plot 3	Atlantic cod	Plant 2	Pod 8	41.41
EMP17	Plot 3	Atlantic cod	Plant 2	Pod 9	17.84
EMP17	Plot 3	Atlantic cod	Plant 2	Pod 10	42.4	Pest/Rot Damage
EMP17	Plot 3	Atlantic cod	Plant 3	Pod 1	36.21	Pest Damage
EMP17	Plot 3	Atlantic cod	Plant 3	Pod 2	35.17
EMP17	Plot 3	Atlantic cod	Plant 3	Pod 3	38.09
EMP17	Plot 3	Atlantic cod	Plant 3	Pod 4	40.29
EMP17	Plot 3	Atlantic cod	Plant 3	Pod 5	38.44
EMP17	Plot 3	Atlantic cod	Plant 3	Pod 6	35.48
EMP17	Plot 3	Atlantic cod	Plant 3	Pod 7	46.3
EMP17	Plot 3	Atlantic cod	Plant 4	Pod 1	35.11
EMP17	Plot 3	Atlantic cod	Plant 5	Pod 1	37.78
EMP17	Plot 3	Atlantic cod	Plant 5	Pod 2	18.73
EMP17	Plot 3	Atlantic cod	Plant 6	Pod 1	14.18
EMP17	Plot 3	Atlantic cod	Plant 6	Pod 2	33.29
EMP17	Plot 3	Atlantic cod	Plant 6	Pod 3	40.68
EMP17	Plot 3	Atlantic cod	Plant 6	Pod 4	36.82
EMP17	Plot 3	Atlantic cod	Plant 6	Pod 5	31.78
EMP17	Plot 3	Atlantic cod	Plant 6	Pod 6	31.2
EMP17	Plot 3	Atlantic cod	Plant 7	Pod 1	25.95
EMP17	Plot 3	Atlantic cod	Plant 7	Pod 2	40.46
EMP17	Plot 3	Atlantic cod	Plant 7	Pod 3	39.16
EMP17	Plot 3	Atlantic cod	Plant 7	Pod 4	42.73
EMP17	Plot 3	Atlantic cod	Plant 7	Pod 5	43.39
EMP17	Plot 3	Atlantic cod	Plant 7	Pod 6	38.87
EMP17	Plot 3	Atlantic cod	Plant 7	Pod 7	49.16
EMP17	Plot 3	Atlantic cod	Plant 7	Pod 8	35.88
EMP17	Plot 3	Atlantic cod	Plant 7	Pod 9	45.43
EMP17	Plot 3	Atlantic cod	Plant 7	Pod 10	43.79
EMP17	Plot 3	Atlantic cod	Plant 7	Pod 11	40.47
EMP17	Plot 3	Atlantic cod	Plant 8	Pod 1	38.16
EMP17	Plot 3	Atlantic cod	Plant 8	Pod 2	51.43
EMP17	Plot 3	Atlantic cod	Plant 8	Pod 3	55.44
EMP17	Plot 3	Atlantic cod	Plant 8	Pod 4	44.96
EMP17	Plot 3	Atlantic cod	Plant 8	Pod 5	51.09
EMP17	Plot 3	Atlantic cod	Plant 8	Pod 6	41.84
EMP17	Plot 3	Atlantic cod	Plant 8	Pod 7	46.47
EMP17	Plot 3	Atlantic cod	Plant 8	Pod 8	38.29
EMP17	Plot 3	Atlantic cod	Plant 8	Pod 9	30.94
EMP17	Plot 3	Atlantic cod	Plant 8	Pod 10	31.42
EMP17	Plot 3	Atlantic cod	Plant 8	Pod 11	26.99
EMP17	Plot 3	Atlantic cod	Plant 9	Pod 1	54.45
EMP17	Plot 3	Atlantic cod	Plant 9	Pod 2	41.09
EMP17	Plot 3	Atlantic cod	Plant 9	Pod 3	41.51
EMP17	Plot 3	Atlantic cod	Plant 9	Pod 4	38.38
EMP17	Plot 3	Atlantic cod	Plant 9	Pod 5	35.68
EMP17	Plot 3	Atlantic cod	Plant 9	Pod 6	48.49
EMP17	Plot 3	Atlantic cod	Plant 9	Pod 7	48.66
EMP17	Plot 3	Atlantic cod	Plant 9	Pod 8	44.56
EMP17	Plot 3	Atlantic cod	Plant 9	Pod 9	45.78
EMP17	Plot 3	Atlantic cod	Plant 9	Pod 10	42.24
EMP17	Plot 3	Atlantic cod	Plant 9	Pod 11	37.74
EMP17	Plot 3	Atlantic cod	Plant 9	Pod 12	42.67
EMP17	Plot 3	Atlantic cod	Plant 10	Pod 1	46.75
EMP17	Plot 3	Atlantic cod	Plant 10	Pod 2	39.04
EMP17	Plot 3	Atlantic cod	Plant 10	Pod 3	44.62
EMP17	Plot 3	Atlantic cod	Plant 10	Pod 4	44.9
EMP17	Plot 3	Atlantic cod	Plant 10	Pod 5	44.83
EMP17	Plot 3	Atlantic cod	Plant 10	Pod 6	40.07
EMP17	Plot 3	Atlantic cod	Plant 10	Pod 7	37.49
EMP17	Plot 3	Atlantic cod	Plant 11	Pod 1	50.35
EMP17	Plot 3	Atlantic cod	Plant 11	Pod 2	41.81
EMP17	Plot 3	Atlantic cod	Plant 11	Pod 3	47.84
EMP17	Plot 3	Atlantic cod	Plant 11	Pod 4	33.89
EMP17	Plot 3	Atlantic cod	Plant 11	Pod 5	42.99
EMP17	Plot 3	Atlantic cod	Plant 11	Pod 6	40.95
EMP17	Plot 3	Atlantic cod	Plant 11	Pod 7	49.97
EMP17	Plot 3	Atlantic cod	Plant 11	Pod 8	24.56
EMP17	Plot 3	Atlantic cod	Plant 12	Pod 1	54.42
EMP17	Plot 3	Atlantic cod	Plant 12	Pod 2	49.69
EMP17	Plot 3	Atlantic cod	Plant 12	Pod 3	47.37
EMP17	Plot 3	Atlantic cod	Plant 12	Pod 4	53.76
EMP17	Plot 3	Atlantic cod	Plant 12	Pod 5	36.89
EMP17	Plot 3	Atlantic cod	Plant 12	Pod 6	37.89
EMP17	Plot 3	Atlantic cod	Plant 12	Pod 7	43.87
EMP17	Plot 3	Atlantic cod	Plant 12	Pod 8	32.88
EMP17	Plot 3	Atlantic cod	Plant 12	Pod 9	33.36
EMP17	Plot 3	Atlantic cod	Plant 12	Pod 10	47.07
EMP17	Plot 3	Atlantic cod	Plant 12	Pod 11	43.88
EMP17	Plot 3	Atlantic cod	Plant 12	Pod 12	44.44
EMP17	Plot 3	Atlantic cod	Plant 12	Pod 13	43.36
EMP17	Plot 3	Atlantic cod	Plant 12	Pod 14	45.94
EMP17	Plot 3	Atlantic cod	Plant 12	Pod 15	44.04
EMP17	Plot 3	Atlantic cod	Plant 12	Pod 16	40.69
EMP17	Plot 3	Atlantic cod	Plant 12	Pod 17	35.73
EMP18	Plot 1	Control	Plant 1	Pod 1	27.37
EMP18	Plot 1	Control	Plant 1	Pod 2	37.9
EMP18	Plot 1	Control	Plant 1	Pod 3	40.32
EMP18	Plot 1	Control	Plant 2	Pod 1	33.81
EMP18	Plot 1	Control	Plant 2	Pod 2	41.76
EMP18	Plot 1	Control	Plant 3	Pod 1	64.54
EMP18	Plot 1	Control	Plant 3	Pod 2	64.48
EMP18	Plot 1	Control	Plant 3	Pod 3	54.22
EMP18	Plot 1	Control	Plant 3	Pod 4	65.21
EMP18	Plot 1	Control	Plant 3	Pod 5	69.16
EMP18	Plot 1	Control	Plant 4	Pod 1	40.56
EMP18	Plot 1	Control	Plant 4	Pod 2	47.11
EMP18	Plot 1	Control	Plant 4	Pod 3	40.59
EMP18	Plot 1	Control	Plant 4	Pod 4	42.47
EMP18	Plot 1	Control	Plant 5	Pod 1	41.99
EMP18	Plot 1	Control	Plant 5	Pod 2	42.81
EMP18	Plot 1	Control	Plant 6	Pod 1	44.65
EMP18	Plot 1	Control	Plant 6	Pod 2	38.01
EMP18	Plot 1	Control	Plant 6	Pod 3	39.59
EMP18	Plot 1	Control	Plant 6	Pod 4	45.42
EMP18	Plot 1	Control	Plant 6	Pod 5	45.87
EMP18	Plot 1	Control	Plant 7	Pod 1	43.38
EMP18	Plot 1	Control	Plant 7	Pod 2	44.28
EMP18	Plot 1	Control	Plant 7	Pod 3	25.38
EMP18	Plot 1	Control	Plant 8	Pod 1	36.43
EMP18	Plot 1	Control	Plant 8	Pod 2	35.65
EMP18	Plot 1	Control	Plant 8	Pod 3	37.02
EMP18	Plot 1	Control	Plant 9	Pod 1	35.73
EMP18	Plot 1	Control	Plant 9	Pod 2	36.49
EMP18	Plot 1	Control	Plant 9	Pod 3	39.23
EMP18	Plot 1	Control	Plant 10	Pod 1	37.76
EMP18	Plot 1	Control	Plant 10	Pod 2	42.32
EMP18	Plot 1	Control	Plant 10	Pod 3	37.71
EMP18	Plot 1	Control	Plant 10	Pod 4	41.41
EMP18	Plot 1	Control	Plant 11	Pod 1	37.54
EMP18	Plot 1	Control	Plant 11	Pod 2	32.07
EMP18	Plot 1	Control	Plant 11	Pod 3	36.74
EMP18	Plot 1	Control	Plant 12	Pod 1	42.18
EMP18	Plot 1	Control	Plant 12	Pod 2	45.79
EMP18	Plot 1	Control	Plant 12	Pod 3	41.22
EMP18	Plot 1	Control	Plant 12	Pod 4	41.21
EMP18	Plot 1	Control	Plant 13	Pod 1	43.08
EMP18	Plot 1	Control	Plant 13	Pod 2	43.29
EMP18	Plot 1	Control	Plant 13	Pod 3	39.16
EMP18	Plot 1	Control	Plant 13	Pod 4	36.92
EMP18	Plot 1	Control	Plant 14	Pod 1	36.91
EMP18	Plot 1	Control	Plant 14	Pod 2	38.66
EMP18	Plot 1	Control	Plant 14	Pod 3	42.95
EMP18	Plot 1	Control	Plant 14	Pod 4	41.85
EMP18	Plot 1	Control	Plant 15	Pod 1	36.85
EMP18	Plot 1	Control	Plant 15	Pod 2	45.31
EMP18	Plot 1	Control	Plant 15	Pod 3	44.26
EMP18	Plot 1	Control	Plant 15	Pod 4	41.69
EMP18	Plot 1	Control	Plant 15	Pod 5	43.33
EMP18	Plot 1	Control	Plant 15	Pod 6	43.21
EMP18	Plot 1	Control	Plant 15	Pod 7	43.35
EMP18	Plot 1	Control	Plant 15	Pod 8	33.08
EMP18	Plot 1	Control	Plant 15	Pod 9	37.86
EMP18	Plot 1	Control	Plant 16	Pod 1	58.46
EMP18	Plot 1	Control	Plant 16	Pod 2	39.32
EMP18	Plot 1	Control	Plant 16	Pod 3	39.78
EMP18	Plot 1	Control	Plant 16	Pod 4	59.62
EMP18	Plot 1	Control	Plant 16	Pod 5	62.23
EMP18	Plot 1	Control	Plant 17	Pod 1	39.62
EMP18	Plot 1	Control	Plant 17	Pod 2	48.23
EMP18	Plot 1	Control	Plant 17	Pod 3	41.14
EMP18	Plot 1	Control	Plant 18	Pod 1	38.68
EMP18	Plot 1	Control	Plant 18	Pod 2	38.49
EMP18	Plot 1	Control	Plant 18	Pod 3	37.51
EMP18	Plot 1	Control	Plant 18	Pod 4	43.54
EMP18	Plot 1	Control	Plant 18	Pod 5	34.43
EMP18	Plot 1	Control	Plant 18	Pod 6	41.02
EMP18	Plot 1	Control	Plant 19	Pod 1	43.71
EMP18	Plot 1	Control	Plant 19	Pod 2	44.76
EMP18	Plot 1	Control	Plant 19	Pod 3	44.85
EMP18	Plot 1	Control	Plant 19	Pod 4	45.36
EMP18	Plot 1	Control	Plant 19	Pod 5	47.39
EMP18	Plot 1	Control	Plant 20	Pod 1	40.79
EMP18	Plot 1	Control	Plant 20	Pod 2	37.66
EMP18	Plot 1	Control	Plant 20	Pod 3	33.73
EMP18	Plot 1	Control	Plant 20	Pod 4	44.98
EMP18	Plot 1	Control	Plant 20	Pod 5	42.51
EMP18	Plot 2	Macroalgae	Plant 1	Pod 1	44.53
EMP18	Plot 2	Macroalgae	Plant 1	Pod 2	27.19
EMP18	Plot 2	Macroalgae	Plant 1	Pod 3	31.58
EMP18	Plot 2	Macroalgae	Plant 1	Pod 4	35.7
EMP18	Plot 2	Macroalgae	Plant 1	Pod 5	46.35
EMP18	Plot 2	Macroalgae	Plant 1	Pod 6	46.09
EMP18	Plot 2	Macroalgae	Plant 1	Pod 7	46.35
EMP18	Plot 2	Macroalgae	Plant 1	Pod 8	42.1
EMP18	Plot 2	Macroalgae	Plant 1	Pod 9	47.83
EMP18	Plot 2	Macroalgae	Plant 1	Pod 10	46.27
EMP18	Plot 2	Macroalgae	Plant 1	Pod 11	42.17
EMP18	Plot 2	Macroalgae	Plant 2	Pod 1	47.88
EMP18	Plot 2	Macroalgae	Plant 2	Pod 2	37.02
EMP18	Plot 2	Macroalgae	Plant 2	Pod 3	40.4
EMP18	Plot 2	Macroalgae	Plant 2	Pod 4	37.7
EMP18	Plot 2	Macroalgae	Plant 2	Pod 5	42.36
EMP18	Plot 2	Macroalgae	Plant 2	Pod 6	44.51
EMP18	Plot 2	Macroalgae	Plant 2	Pod 7	40.79
EMP18	Plot 2	Macroalgae	Plant 3	Pod 1	46.06
EMP18	Plot 2	Macroalgae	Plant 3	Pod 2	39.33
EMP18	Plot 2	Macroalgae	Plant 3	Pod 3	44.06
EMP18	Plot 2	Macroalgae	Plant 3	Pod 4	40.71
EMP18	Plot 2	Macroalgae	Plant 4	Pod 1	46.8
EMP18	Plot 2	Macroalgae	Plant 4	Pod 2	43.44
EMP18	Plot 2	Macroalgae	Plant 4	Pod 3	46.69
EMP18	Plot 2	Macroalgae	Plant 4	Pod 4	43.34
EMP18	Plot 2	Macroalgae	Plant 4	Pod 5	42.08
EMP18	Plot 2	Macroalgae	Plant 4	Pod 6	47.01
EMP18	Plot 2	Macroalgae	Plant 4	Pod 7	36.93
EMP18	Plot 2	Macroalgae	Plant 5	Pod 1	40.19
EMP18	Plot 2	Macroalgae	Plant 5	Pod 2	39.08
EMP18	Plot 2	Macroalgae	Plant 5	Pod 3	38.69
EMP18	Plot 2	Macroalgae	Plant 5	Pod 4	41.96
EMP18	Plot 2	Macroalgae	Plant 5	Pod 5	38.79
EMP18	Plot 2	Macroalgae	Plant 5	Pod 6	41.67
EMP18	Plot 2	Macroalgae	Plant 5	Pod 7	46.17
EMP18	Plot 2	Macroalgae	Plant 6	Pod 1	34.37
EMP18	Plot 2	Macroalgae	Plant 6	Pod 2	34
EMP18	Plot 2	Macroalgae	Plant 6	Pod 3	41.74
EMP18	Plot 2	Macroalgae	Plant 6	Pod 4	33.62
EMP18	Plot 2	Macroalgae	Plant 7	Pod 1	41.03
EMP18	Plot 2	Macroalgae	Plant 7	Pod 2	39.92
EMP18	Plot 2	Macroalgae	Plant 7	Pod 3	42.02
EMP18	Plot 2	Macroalgae	Plant 7	Pod 4	35.62
EMP18	Plot 2	Macroalgae	Plant 7	Pod 5	39.15
EMP18	Plot 2	Macroalgae	Plant 7	Pod 6	41.23
EMP18	Plot 2	Macroalgae	Plant 8	Pod 1	50.46
EMP18	Plot 2	Macroalgae	Plant 8	Pod 2	43.99
EMP18	Plot 2	Macroalgae	Plant 8	Pod 3	63.32
EMP18	Plot 2	Macroalgae	Plant 8	Pod 4	53.75
EMP18	Plot 2	Macroalgae	Plant 8	Pod 5	59.82
EMP18	Plot 2	Macroalgae	Plant 8	Pod 6	49.4
EMP18	Plot 3	Atlantic cod	Plant 1	Pod 1	42.24
EMP18	Plot 3	Atlantic cod	Plant 1	Pod 2	44.5
EMP18	Plot 3	Atlantic cod	Plant 1	Pod 3	34.55
EMP18	Plot 3	Atlantic cod	Plant 2	Pod 1	40.86
EMP18	Plot 3	Atlantic cod	Plant 2	Pod 2	45.33
EMP18	Plot 3	Atlantic cod	Plant 4	Pod 1	47.41
EMP18	Plot 3	Atlantic cod	Plant 4	Pod 2	38.2
EMP18	Plot 3	Atlantic cod	Plant 4	Pod 3	41.22
EMP18	Plot 3	Atlantic cod	Plant 5	Pod 1	35.15
EMP18	Plot 3	Atlantic cod	Plant 5	Pod 2	41.53
EMP18	Plot 3	Atlantic cod	Plant 5	Pod 3	44.71
EMP18	Plot 3	Atlantic cod	Plant 5	Pod 4	40.92
EMP18	Plot 3	Atlantic cod	Plant 6	Pod 1	31.26
EMP18	Plot 3	Atlantic cod	Plant 6	Pod 2	46.15
EMP18	Plot 3	Atlantic cod	Plant 6	Pod 3	29.9
EMP18	Plot 3	Atlantic cod	Plant 6	Pod 4	30.66
EMP18	Plot 3	Atlantic cod	Plant 6	Pod 5	41.51
EMP18	Plot 3	Atlantic cod	Plant 6	Pod 6	42.7
EMP18	Plot 3	Atlantic cod	Plant 7	Pod 1	50.54
EMP18	Plot 3	Atlantic cod	Plant 7	Pod 2	48.53
EMP18	Plot 3	Atlantic cod	Plant 8	Pod 1	29.77
EMP18	Plot 3	Atlantic cod	Plant 8	Pod 2	35
EMP18	Plot 3	Atlantic cod	Plant 8	Pod 3	33.46
EMP18	Plot 3	Atlantic cod	Plant 8	Pod 4	37.71
EMP18	Plot 3	Atlantic cod	Plant 8	Pod 5	41.99
EMP18	Plot 3	Atlantic cod	Plant 8	Pod 6	45.35
EMP18	Plot 3	Atlantic cod	Plant 8	Pod 7	42.04
EMP18	Plot 3	Atlantic cod	Plant 8	Pod 8	41.66
EMP18	Plot 3	Atlantic cod	Plant 8	Pod 9	42.62
EMP18	Plot 3	Atlantic cod	Plant 9	Pod 1	57.39
EMP18	Plot 3	Atlantic cod	Plant 9	Pod 2	51.06
EMP18	Plot 3	Atlantic cod	Plant 9	Pod 3	50.69
EMP18	Plot 3	Atlantic cod	Plant 9	Pod 4	47.76
EMP18	Plot 3	Atlantic cod	Plant 9	Pod 5	40.13
EMP18	Plot 3	Atlantic cod	Plant 9	Pod 6	21.52
EMP18	Plot 3	Atlantic cod	Plant 10	Pod 1	43.65
EMP18	Plot 3	Atlantic cod	Plant 10	Pod 2	52.04
EMP18	Plot 3	Atlantic cod	Plant 10	Pod 3	43.75
EMP18	Plot 3	Atlantic cod	Plant 11	Pod 1	43.51
EMP18	Plot 3	Atlantic cod	Plant 11	Pod 2	42.87
EMP18	Plot 3	Atlantic cod	Plant 12	Pod 1	40.43
EMP18	Plot 3	Atlantic cod	Plant 12	Pod 2	44.94
EMP18	Plot 3	Atlantic cod	Plant 12	Pod 3	43.24
EMP18	Plot 3	Atlantic cod	Plant 12	Pod 4	38.74
EMP18	Plot 3	Atlantic cod	Plant 12	Pod 5	31.65
EMP18	Plot 3	Atlantic cod	Plant 13	Pod 1	21.61
EMP18	Plot 3	Atlantic cod	Plant 13	Pod 2	44.69
EMP18	Plot 3	Atlantic cod	Plant 13	Pod 3	48.07
EMP18	Plot 3	Atlantic cod	Plant 14	Pod 1	32.67
EMP18	Plot 3	Atlantic cod	Plant 14	Pod 2	37.55

## Sheet: Bean measurements
Year	Plot	Soil type	Plant number	Pod number	Bean number	Length, x (mm)	Width, y (mm)	Depth, z (mm)
2017	Plot 1	Control	Plant 1	Pod 1	Bean 1	11.32	7.7	9.55
2017	Plot 1	Control	Plant 1	Pod 1	Bean 2	11.96	8.24	10.06
2017	Plot 1	Control	Plant 1	Pod 1	Bean 3	12.02	8.08	9.71
2017	Plot 1	Control	Plant 2	Pod 1	Bean 1	8.78	6.21	7.33
2017	Plot 1	Control	Plant 2	Pod 1	Bean 2	10.19	6.93	8.36
2017	Plot 1	Control	Plant 2	Pod 1	Bean 3	10.45	6.99	8.31
2017	Plot 1	Control	Plant 2	Pod 1	Bean 4	10.03	6.61	8.03
2017	Plot 1	Control	Plant 2	Pod 2	Bean 1	11.26	7.31	8.58
2017	Plot 1	Control	Plant 2	Pod 3	Bean 1	7.7	4.96	5.4
2017	Plot 1	Control	Plant 2	Pod 3	Bean 2	12.24	7.66	9.72
2017	Plot 1	Control	Plant 2	Pod 3	Bean 3	12.04	7.87	10.25
2017	Plot 1	Control	Plant 2	Pod 4	Bean 1	12.83	8.4	9.28
2017	Plot 1	Control	Plant 2	Pod 4	Bean 2	4.65	2.21	3.13
2017	Plot 1	Control	Plant 2	Pod 5	Bean 1	3.41	2.71	4.07
2017	Plot 1	Control	Plant 2	Pod 5	Bean 2	10.81	7.75	8.06
2017	Plot 1	Control	Plant 2	Pod 5	Bean 3	4.49	2.83	3.1
2017	Plot 1	Control	Plant 3	Pod 2	Bean 1	10.99	8.31	8.91
2017	Plot 1	Control	Plant 3	Pod 2	Bean 2	11.07	8.34	9.53
2017	Plot 1	Control	Plant 3	Pod 3	Bean 1	12.17	8.29	9.3
2017	Plot 1	Control	Plant 3	Pod 4	Bean 1	6.39	5.55	5.87
2017	Plot 1	Control	Plant 3	Pod 4	Bean 2	7.8	7.48	7.84
2017	Plot 1	Control	Plant 3	Pod 4	Bean 3	8.72	6.88	8.3
2017	Plot 1	Control	Plant 3	Pod 4	Bean 4	9.11	6.79	8.17
2017	Plot 1	Control	Plant 3	Pod 5	Bean 1	6.49	4.68	5.12
2017	Plot 1	Control	Plant 3	Pod 6	Bean 1	7.43	6.56	7.17
2017	Plot 1	Control	Plant 3	Pod 6	Bean 2	9.25	7.61	8.31
2017	Plot 1	Control	Plant 3	Pod 7	Bean 1	9.92	7.68	8.37
2017	Plot 1	Control	Plant 3	Pod 7	Bean 2	8.78	6.72	7.33
2017	Plot 1	Control	Plant 3	Pod 7	Bean 3	9.63	6.82	8.29
2017	Plot 1	Control	Plant 3	Pod 8	Bean 1	4.04	2.56	3
2017	Plot 1	Control	Plant 4	Pod 1	Bean 1	11.81	8.8	9.48
2017	Plot 1	Control	Plant 4	Pod 2	Bean 1	11.81	8.51	8.9
2017	Plot 1	Control	Plant 4	Pod 2	Bean 2	10.8	7.95	10.28
2017	Plot 1	Control	Plant 4	Pod 2	Bean 3	11.19	8.18	9.51
2017	Plot 1	Control	Plant 4	Pod 3	Bean 1	8.86	7.39	7.94
2017	Plot 1	Control	Plant 4	Pod 3	Bean 2	9.22	7.58	8.88
2017	Plot 1	Control	Plant 4	Pod 3	Bean 3	10.32	7.86	9.03
2017	Plot 1	Control	Plant 4	Pod 3	Bean 4	10.2	7.97	8.86
2017	Plot 1	Control	Plant 4	Pod 4	Bean 1	11.82	7.87	9.01
2017	Plot 1	Control	Plant 4	Pod 4	Bean 2	11.39	8.28	9.63
2017	Plot 1	Control	Plant 4	Pod 4	Bean 3	11.44	8.14	9.33
2017	Plot 1	Control	Plant 4	Pod 5	Bean 1	8.24	6.28	6.85
2017	Plot 1	Control	Plant 4	Pod 5	Bean 2	9.24	6.83	7.98
2017	Plot 1	Control	Plant 4	Pod 5	Bean 3	8.32	7.14	7.36
2017	Plot 1	Control	Plant 4	Pod 6	Bean 1	9.38	6.34	7.44
2017	Plot 1	Control	Plant 4	Pod 6	Bean 2	9.44	6.76	7.85
2017	Plot 1	Control	Plant 4	Pod 6	Bean 3	9.71	6.95	8.02
2017	Plot 1	Control	Plant 4	Pod 7	Bean 1	8.21	6.83	6.75
2017	Plot 1	Control	Plant 4	Pod 7	Bean 2	8.92	6.62	7.59
2017	Plot 1	Control	Plant 4	Pod 7	Bean 3	9.14	6.33	7.03
2017	Plot 1	Control	Plant 5	Pod 1	Bean 1	6.75	4.43	5.1
2017	Plot 1	Control	Plant 5	Pod 1	Bean 2	8.23	5.42	6.43
2017	Plot 1	Control	Plant 5	Pod 1	Bean 3	6.97	5.13	5.79
2017	Plot 1	Control	Plant 5	Pod 2	Bean 1	9.83	7.67	8.11
2017	Plot 1	Control	Plant 5	Pod 2	Bean 2	10.11	7.5	9.01
2017	Plot 1	Control	Plant 5	Pod 2	Bean 3	9.56	7.82	9.25
2017	Plot 1	Control	Plant 5	Pod 2	Bean 4	9.84	8.06	8.94
2017	Plot 1	Control	Plant 5	Pod 3	Bean 1	3.94	2.54	3.35
2017	Plot 1	Control	Plant 5	Pod 3	Bean 2	4.65	2.91	3.08
2017	Plot 1	Control	Plant 5	Pod 3	Bean 3	4.52	2.79	3.46
2017	Plot 1	Control	Plant 5	Pod 6	Bean 1	9.93	6.98	8.21
2017	Plot 1	Control	Plant 5	Pod 6	Bean 2	9.16	7.02	8.22
2017	Plot 1	Control	Plant 5	Pod 6	Bean 3	10.2	7.14	8.22
2017	Plot 1	Control	Plant 5	Pod 7	Bean 1	11.46	7.93	9.34
2017	Plot 1	Control	Plant 5	Pod 8	Bean 1	5.12	3.12	4.01
2017	Plot 1	Control	Plant 5	Pod 8	Bean 2	8.7	6.08	6.51
2017	Plot 1	Control	Plant 5	Pod 8	Bean 3	8.5	6.25	7.41
2017	Plot 1	Control	Plant 5	Pod 8	Bean 4	7.82	5.95	7.03
2017	Plot 1	Control	Plant 6	Pod 1	Bean 1	10.21	8.4	8.98
2017	Plot 1	Control	Plant 6	Pod 1	Bean 2	10.05	8.65	9.55
2017	Plot 1	Control	Plant 6	Pod 1	Bean 3	11.83	9.25	10.26
2017	Plot 1	Control	Plant 6	Pod 2	Bean 1	12.69	8.57	8.94
2017	Plot 1	Control	Plant 6	Pod 2	Bean 2	13.66	8.79	9.85
2017	Plot 1	Control	Plant 6	Pod 3	Bean 1	7.59	6.71	6.75
2017	Plot 1	Control	Plant 6	Pod 3	Bean 2	11.01	8.9	9.73
2017	Plot 1	Control	Plant 6	Pod 3	Bean 3	11	7.26	10.43
2017	Plot 1	Control	Plant 6	Pod 3	Bean 4	9.82	8.62	9.97
2017	Plot 1	Control	Plant 6	Pod 4	Bean 1	8.43	8.04	7.92
2017	Plot 1	Control	Plant 6	Pod 4	Bean 2	8.57	8.11	9.12
2017	Plot 1	Control	Plant 6	Pod 4	Bean 3	9.09	7.82	9.21
2017	Plot 1	Control	Plant 6	Pod 4	Bean 4	10.74	8.53	9.33
2017	Plot 1	Control	Plant 6	Pod 5	Bean 1	10.26	8.11	8.63
2017	Plot 1	Control	Plant 6	Pod 5	Bean 2	11.58	8.45	9.32
2017	Plot 1	Control	Plant 6	Pod 5	Bean 3	4.31	4.16	4.42
2017	Plot 1	Control	Plant 6	Pod 5	Bean 4	12.17	8.53	9.42
2017	Plot 1	Control	Plant 6	Pod 6	Bean 1	8.94	7.73	7.86
2017	Plot 1	Control	Plant 6	Pod 6	Bean 2	8.85	8.01	8.59
2017	Plot 1	Control	Plant 6	Pod 6	Bean 3	11.47	8.1	9.04
2017	Plot 1	Control	Plant 6	Pod 7	Bean 1	11.32	8.35	8.5
2017	Plot 1	Control	Plant 6	Pod 8	Bean 1	8.78	7.49	7.47
2017	Plot 1	Control	Plant 6	Pod 8	Bean 2	9.06	7.46	8.38
2017	Plot 1	Control	Plant 6	Pod 8	Bean 3	9.61	7.65	8.36
2017	Plot 1	Control	Plant 6	Pod 8	Bean 4	9.41	7.12	8.21
2017	Plot 1	Control	Plant 6	Pod 9	Bean 1	5.85	3.81	4.36
2017	Plot 1	Control	Plant 6	Pod 9	Bean 2	5.82	3.68	4.14
2017	Plot 1	Control	Plant 6	Pod 9	Bean 3	5.15	3.39	3.56
2017	Plot 1	Control	Plant 6	Pod 10	Bean 1	4.49	2.57	3.11
2017	Plot 1	Control	Plant 7	Pod 1	Bean 1	8.48	5.9	6.81
2017	Plot 1	Control	Plant 7	Pod 1	Bean 2	2.57	0.84	2.1
2017	Plot 1	Control	Plant 8	Pod 1	Bean 1	12.12	8.01	9.05
2017	Plot 1	Control	Plant 8	Pod 2	Bean 1	6.07	4.54	5.16
2017	Plot 1	Control	Plant 8	Pod 2	Bean 2	10.71	7.39	8.82
2017	Plot 1	Control	Plant 8	Pod 2	Bean 3	10.86	7.36	9.09
2017	Plot 1	Control	Plant 8	Pod 2	Bean 4	11.05	7.52	9.11
2017	Plot 1	Control	Plant 8	Pod 3	Bean 1	8.36	6.56	7.29
2017	Plot 1	Control	Plant 8	Pod 3	Bean 2	8.04	6.83	7.83
2017	Plot 1	Control	Plant 8	Pod 3	Bean 3	9.05	7.4	8.56
2017	Plot 1	Control	Plant 8	Pod 3	Bean 4	8.86	7.2	8.24
2017	Plot 1	Control	Plant 8	Pod 4	Bean 1	3.9	2.11	2.91
2017	Plot 1	Control	Plant 8	Pod 4	Bean 2	8.5	5.78	6.5
2017	Plot 1	Control	Plant 8	Pod 4	Bean 3	7.74	5.98	6.64
2017	Plot 1	Control	Plant 8	Pod 4	Bean 4	7.12	4.4	5.49
2017	Plot 1	Control	Plant 9	Pod 1	Bean 1	9.92	7.99	8.81
2017	Plot 1	Control	Plant 9	Pod 1	Bean 2	10.38	7.91	9.63
2017	Plot 1	Control	Plant 9	Pod 1	Bean 3	10.58	7.91	9.58
2017	Plot 1	Control	Plant 9	Pod 1	Bean 4	10.69	7.63	9.85
2017	Plot 1	Control	Plant 9	Pod 2	Bean 1	8.61	7.9	8.13
2017	Plot 1	Control	Plant 9	Pod 2	Bean 2	9.53	7.85	9.14
2017	Plot 1	Control	Plant 9	Pod 2	Bean 3	9.92	7.69	9.4
2017	Plot 1	Control	Plant 9	Pod 2	Bean 4	10.4	7.7	9.17
2017	Plot 1	Control	Plant 12	Pod 1	Bean 1	12.36	8.74	9.67
2017	Plot 1	Control	Plant 12	Pod 2	Bean 1	4.17	2.44	2.68
2017	Plot 1	Control	Plant 12	Pod 3	Bean 1	8.03	6.23	7
2017	Plot 1	Control	Plant 12	Pod 3	Bean 2	8.31	6.05	7.33
2017	Plot 1	Control	Plant 12	Pod 3	Bean 3	9.18	6.49	7.68
2017	Plot 1	Control	Plant 12	Pod 3	Bean 4	8.67	6.2	7.4
2017	Plot 1	Control	Plant 12	Pod 4	Bean 1	8.97	6.88	7.32
2017	Plot 1	Control	Plant 12	Pod 4	Bean 2	8.06	6.58	7.38
2017	Plot 1	Control	Plant 12	Pod 4	Bean 3	10.36	7.34	8.55
2017	Plot 1	Control	Plant 13	Pod 1	Bean 1	9.61	6.3	6.56
2017	Plot 1	Control	Plant 13	Pod 2	Bean 1	8.74	7.34	8.07
2017	Plot 1	Control	Plant 13	Pod 2	Bean 2	9.57	7.56	8.99
2017	Plot 1	Control	Plant 13	Pod 2	Bean 3	10.29	7.46	8.94
2017	Plot 1	Control	Plant 13	Pod 2	Bean 4	10.42	7.52	8.91
2017	Plot 1	Control	Plant 13	Pod 3	Bean 1	3.05	2.34	2.49
2017	Plot 1	Control	Plant 13	Pod 3	Bean 2	9.01	6.6	7.46
2017	Plot 1	Control	Plant 13	Pod 3	Bean 3	8.23	5.95	6.87
2017	Plot 1	Control	Plant 13	Pod 3	Bean 4	3.71	2.62	3.36
2017	Plot 1	Control	Plant 13	Pod 4	Bean 1	4.07	2.52	2.71
2017	Plot 1	Control	Plant 13	Pod 4	Bean 2	5.61	3.59	4.52
2017	Plot 1	Control	Plant 13	Pod 4	Bean 3	9.53	6.35	7.18
2017	Plot 1	Control	Plant 13	Pod 4	Bean 4	6.76	4.55	5.39
2017	Plot 1	Control	Plant 14	Pod 1	Bean 1	12.65	8.46	9.73
2017	Plot 1	Control	Plant 14	Pod 1	Bean 2	12.15	8.37	10.03
2017	Plot 1	Control	Plant 14	Pod 1	Bean 3	12.33	7.86	10.23
2017	Plot 1	Control	Plant 14	Pod 1	Bean 4	12.29	7.8	10.04
2017	Plot 1	Control	Plant 14	Pod 2	Bean 1	11.51	7.92	8.91
2017	Plot 1	Control	Plant 14	Pod 2	Bean 2	11.24	8.06	9.32
2017	Plot 1	Control	Plant 14	Pod 2	Bean 3	11.55	7.65	9.77
2017	Plot 1	Control	Plant 14	Pod 2	Bean 4	11.53	7.99	9.68
2017	Plot 1	Control	Plant 14	Pod 3	Bean 1	11.01	8.33	9.18
2017	Plot 1	Control	Plant 14	Pod 3	Bean 2	11.34	8.31	9.26
2017	Plot 1	Control	Plant 14	Pod 4	Bean 1	10.62	7.24	8.29
2017	Plot 1	Control	Plant 14	Pod 5	Bean 1	10.49	6.85	7.95
2017	Plot 1	Control	Plant 14	Pod 5	Bean 2	10.78	6.96	8.16
2017	Plot 1	Control	Plant 14	Pod 5	Bean 3	10.37	7.21	8.16
2017	Plot 1	Control	Plant 14	Pod 6	Bean 1	8.09	5.27	6.36
2017	Plot 1	Control	Plant 14	Pod 6	Bean 2	8.74	6.06	7.07
2017	Plot 1	Control	Plant 14	Pod 6	Bean 3	9.48	6.37	7.56
2017	Plot 1	Control	Plant 14	Pod 6	Bean 4	8.99	6.39	7.11
2017	Plot 1	Control	Plant 15	Pod 1	Bean 1	9.35	7.33	8.16
2017	Plot 1	Control	Plant 15	Pod 1	Bean 2	9.56	7.45	8.83
2017	Plot 1	Control	Plant 15	Pod 1	Bean 3	9.81	7.23	8.75
2017	Plot 1	Control	Plant 15	Pod 1	Bean 4	10.42	7.64	8.72
2017	Plot 1	Control	Plant 15	Pod 2	Bean 1	8.29	6.02	6.83
2017	Plot 1	Control	Plant 15	Pod 2	Bean 2	8.93	6.29	7.27
2017	Plot 1	Control	Plant 15	Pod 2	Bean 3	7.57	5.87	6.6
2017	Plot 1	Control	Plant 15	Pod 3	Bean 1	8.93	6.74	7.18
2017	Plot 1	Control	Plant 15	Pod 3	Bean 2	8.43	6.95	7.6
2017	Plot 1	Control	Plant 15	Pod 3	Bean 3	9.22	7.12	8.37
2017	Plot 1	Control	Plant 15	Pod 3	Bean 4	9.42	7.37	8.37
2017	Plot 1	Control	Plant 16	Pod 1	Bean 1	9.93	7.66	8.32
2017	Plot 1	Control	Plant 16	Pod 1	Bean 2	11.08	8.24	9.12
2017	Plot 1	Control	Plant 16	Pod 2	Bean 1	11.9	8.08	8.77
2017	Plot 1	Control	Plant 16	Pod 3	Bean 1	10.17	7.39	8.21
2017	Plot 1	Control	Plant 16	Pod 3	Bean 2	10.1	7.63	8.52
2017	Plot 1	Control	Plant 16	Pod 4	Bean 1	9.5	6.92	7.28
2017	Plot 1	Control	Plant 16	Pod 4	Bean 2	8.9	7.19	8.41
2017	Plot 1	Control	Plant 16	Pod 4	Bean 3	9.17	7.17	8.42
2017	Plot 1	Control	Plant 16	Pod 4	Bean 4	9.52	7.2	7.95
2017	Plot 1	Control	Plant 16	Pod 5	Bean 1	7.91	6.01	6.85
2017	Plot 1	Control	Plant 16	Pod 5	Bean 2	8.54	6.49	6.93
2017	Plot 1	Control	Plant 16	Pod 5	Bean 3	8.38	6.68	7.47
2017	Plot 1	Control	Plant 16	Pod 5	Bean 4	8.49	6.43	6.91
2017	Plot 2	Macroalgae	Plant 1	Pod 1	Bean 1	12.32	8.33	9.2
2017	Plot 2	Macroalgae	Plant 1	Pod 1	Bean 2	12.29	8.54	10.14
2017	Plot 2	Macroalgae	Plant 1	Pod 1	Bean 3	12.36	8.71	10.47
2017	Plot 2	Macroalgae	Plant 1	Pod 2	Bean 1	9.35	4.4	6.74
2017	Plot 2	Macroalgae	Plant 1	Pod 2	Bean 2	10.69	7.01	8.07
2017	Plot 2	Macroalgae	Plant 1	Pod 3	Bean 1	5.35	1.36	3.64
2017	Plot 2	Macroalgae	Plant 1	Pod 3	Bean 2	5.87	3.42	4.52
2017	Plot 2	Macroalgae	Plant 1	Pod 3	Bean 3	4.62	2.08	3.85
2017	Plot 2	Macroalgae	Plant 1	Pod 4	Bean 1	2.92	0.55	2.36
2017	Plot 2	Macroalgae	Plant 1	Pod 4	Bean 2	5.44	2.88	4.45
2017	Plot 2	Macroalgae	Plant 1	Pod 4	Bean 3	8.79	6.31	7.03
2017	Plot 2	Macroalgae	Plant 2	Pod 1	Bean 1	8.99	7.2	8.01
2017	Plot 2	Macroalgae	Plant 2	Pod 1	Bean 2	9.46	7.26	8.19
2017	Plot 2	Macroalgae	Plant 2	Pod 1	Bean 3	9.64	7.07	8.9
2017	Plot 2	Macroalgae	Plant 2	Pod 1	Bean 4	9.5	7.27	8.53
2017	Plot 2	Macroalgae	Plant 2	Pod 2	Bean 1	9.46	6.52	7.39
2017	Plot 2	Macroalgae	Plant 2	Pod 2	Bean 2	9.47	7.21	8.44
2017	Plot 2	Macroalgae	Plant 2	Pod 2	Bean 3	9.68	7.08	8.89
2017	Plot 2	Macroalgae	Plant 2	Pod 3	Bean 1	7.53	5.96	6.69
2017	Plot 2	Macroalgae	Plant 2	Pod 3	Bean 2	8.64	6.77	7.75
2017	Plot 2	Macroalgae	Plant 2	Pod 3	Bean 3	8.24	6.77	7.64
2017	Plot 2	Macroalgae	Plant 2	Pod 3	Bean 4	8.64	6.74	8.08
2017	Plot 2	Macroalgae	Plant 3	Pod 1	Bean 1	9.68	7.05	8.01
2017	Plot 2	Macroalgae	Plant 3	Pod 1	Bean 2	10.21	7.35	8.97
2017	Plot 2	Macroalgae	Plant 3	Pod 1	Bean 3	10.92	7.93	8.97
2017	Plot 2	Macroalgae	Plant 3	Pod 2	Bean 1	11.77	7.86	8.59
2017	Plot 2	Macroalgae	Plant 3	Pod 2	Bean 2	11.4	7.9	8.83
2017	Plot 2	Macroalgae	Plant 4	Pod 1	Bean 1	13.44	9.63	9.72
2017	Plot 2	Macroalgae	Plant 4	Pod 2	Bean 1	12.35	9.39	8.76
2017	Plot 2	Macroalgae	Plant 4	Pod 3	Bean 1	11.67	7.31	8.77
2017	Plot 2	Macroalgae	Plant 4	Pod 4	Bean 1	10.27	8.81	9.04
2017	Plot 2	Macroalgae	Plant 4	Pod 4	Bean 2	9.69	8.62	10.18
2017	Plot 2	Macroalgae	Plant 4	Pod 4	Bean 3	10.99	8.44	10.01
2017	Plot 2	Macroalgae	Plant 4	Pod 4	Bean 4	11.59	8.32	9.98
2017	Plot 2	Macroalgae	Plant 4	Pod 5	Bean 1	12.48	8.07	9.84
2017	Plot 2	Macroalgae	Plant 4	Pod 5	Bean 2	11.72	8.36	9.84
2017	Plot 2	Macroalgae	Plant 4	Pod 5	Bean 3	11.65	8.21	9.87
2017	Plot 2	Macroalgae	Plant 4	Pod 6	Bean 1	11.45	8.19	9.14
2017	Plot 2	Macroalgae	Plant 4	Pod 6	Bean 2	11.64	8.38	9.26
2017	Plot 2	Macroalgae	Plant 4	Pod 7	Bean 1	10.2	7.33	7.39
2017	Plot 2	Macroalgae	Plant 4	Pod 8	Bean 1	7.14	5.14	6.07
2017	Plot 2	Macroalgae	Plant 4	Pod 9	Bean 1	5.51	3.57	3.83
2017	Plot 2	Macroalgae	Plant 4	Pod 9	Bean 2	5.98	3.31	4.28
2017	Plot 2	Macroalgae	Plant 4	Pod 9	Bean 3	5.57	3.69	4.8
2017	Plot 2	Macroalgae	Plant 5	Pod 1	Bean 1	10.35	7.09	8.09
2017	Plot 2	Macroalgae	Plant 5	Pod 1	Bean 2	12.28	8.11	9.63
2017	Plot 2	Macroalgae	Plant 5	Pod 1	Bean 3	11.48	7.78	9.81
2017	Plot 2	Macroalgae	Plant 5	Pod 2	Bean 1	11.11	7.75	8.38
2017	Plot 2	Macroalgae	Plant 5	Pod 2	Bean 2	10.82	7.8	9.4
2017	Plot 2	Macroalgae	Plant 5	Pod 2	Bean 3	10.45	7.8	9.33
2017	Plot 2	Macroalgae	Plant 5	Pod 3	Bean 1	9.11	6.85	7.42
2017	Plot 2	Macroalgae	Plant 5	Pod 3	Bean 2	9.76	7.1	8.01
2017	Plot 2	Macroalgae	Plant 5	Pod 3	Bean 3	9.19	6.84	7.8
2017	Plot 2	Macroalgae	Plant 5	Pod 4	Bean 1	3.09	1.44	2.58
2017	Plot 2	Macroalgae	Plant 5	Pod 4	Bean 2	4.5	2.58	3.73
2017	Plot 2	Macroalgae	Plant 5	Pod 4	Bean 3	4.12	2.85	2.98
2017	Plot 2	Macroalgae	Plant 5	Pod 5	Bean 1	3.8	1.72	3.24
2017	Plot 2	Macroalgae	Plant 6	Pod 1	Bean 1	10.97	8.2	9.42
2017	Plot 2	Macroalgae	Plant 6	Pod 1	Bean 2	10.76	8.54	9.88
2017	Plot 2	Macroalgae	Plant 6	Pod 1	Bean 3	11.55	8.28	10.3
2017	Plot 2	Macroalgae	Plant 6	Pod 1	Bean 4	11.28	8.18	9.85
2017	Plot 2	Macroalgae	Plant 6	Pod 2	Bean 1	13.15	8.44	9.61
2017	Plot 2	Macroalgae	Plant 6	Pod 2	Bean 2	12.61	8.3	9.73
2017	Plot 2	Macroalgae	Plant 6	Pod 3	Bean 1	7.06	4.17	5.85
2017	Plot 2	Macroalgae	Plant 6	Pod 3	Bean 2	11.22	7.94	8.74
2017	Plot 2	Macroalgae	Plant 6	Pod 3	Bean 3	11.48	7.4	9.23
2017	Plot 2	Macroalgae	Plant 6	Pod 4	Bean 1	10.59	7.93	8.81
2017	Plot 2	Macroalgae	Plant 6	Pod 4	Bean 2	11.14	8.25	9.82
2017	Plot 2	Macroalgae	Plant 6	Pod 4	Bean 3	11.74	8.28	10
2017	Plot 2	Macroalgae	Plant 6	Pod 4	Bean 4	11.15	8.09	9.86
2017	Plot 2	Macroalgae	Plant 6	Pod 5	Bean 1	6.46	4.18	4.68
2017	Plot 2	Macroalgae	Plant 7	Pod 1	Bean 1	11.49	8.22	9.02
2017	Plot 2	Macroalgae	Plant 7	Pod 1	Bean 2	10.56	8.06	9.56
2017	Plot 2	Macroalgae	Plant 7	Pod 2	Bean 1	12.95	8.58	9.89
2017	Plot 2	Macroalgae	Plant 7	Pod 2	Bean 2	12.34	8.04	10.1
2017	Plot 2	Macroalgae	Plant 7	Pod 2	Bean 3	12.49	8.48	10.08
2017	Plot 2	Macroalgae	Plant 7	Pod 3	Bean 1	10.04	7.43	8.64
2017	Plot 2	Macroalgae	Plant 7	Pod 4	Bean 1	10.3	7.26	7.89
2017	Plot 2	Macroalgae	Plant 7	Pod 4	Bean 2	11.39	7.47	9.21
2017	Plot 2	Macroalgae	Plant 7	Pod 4	Bean 3	11.05	7.83	9.41
2017	Plot 2	Macroalgae	Plant 7	Pod 5	Bean 1	5.43	3.36	4.19
2017	Plot 2	Macroalgae	Plant 7	Pod 5	Bean 2	7.11	4.99	5.62
2017	Plot 2	Macroalgae	Plant 7	Pod 5	Bean 3	6.24	4.44	5.17
2017	Plot 2	Macroalgae	Plant 8	Pod 1	Bean 1	10.92	7.94	8.7
2017	Plot 2	Macroalgae	Plant 8	Pod 1	Bean 2	10.72	8.13	9.37
2017	Plot 2	Macroalgae	Plant 8	Pod 1	Bean 3	10.8	8.22	10
2017	Plot 2	Macroalgae	Plant 8	Pod 1	Bean 4	11.24	8.01	9.82
2017	Plot 2	Macroalgae	Plant 8	Pod 2	Bean 1	11.36	8.41	9.16
2017	Plot 2	Macroalgae	Plant 8	Pod 2	Bean 2	10.24	8.3	8.27
2017	Plot 2	Macroalgae	Plant 8	Pod 2	Bean 3	12.07	8.42	10.49
2017	Plot 2	Macroalgae	Plant 8	Pod 2	Bean 4	10.04	9.11	9.32
2017	Plot 2	Macroalgae	Plant 8	Pod 3	Bean 1	9.21	8.68	8.31
2017	Plot 2	Macroalgae	Plant 8	Pod 3	Bean 2	9.9	8.23	9.97
2017	Plot 2	Macroalgae	Plant 8	Pod 3	Bean 3	10.45	8.12	10.09
2017	Plot 2	Macroalgae	Plant 8	Pod 3	Bean 4	10.64	8.3	10.12
2017	Plot 2	Macroalgae	Plant 8	Pod 4	Bean 1	8.48	7.22	7.25
2017	Plot 2	Macroalgae	Plant 8	Pod 4	Bean 2	9.67	7.96	8.57
2017	Plot 2	Macroalgae	Plant 8	Pod 4	Bean 3	10.44	8.03	9.21
2017	Plot 2	Macroalgae	Plant 8	Pod 4	Bean 4	10.79	8.23	9.12
2017	Plot 2	Macroalgae	Plant 8	Pod 5	Bean 1	11.92	8.28	9.44
2017	Plot 2	Macroalgae	Plant 8	Pod 5	Bean 2	11.94	7.71	9.35
2017	Plot 2	Macroalgae	Plant 8	Pod 5	Bean 3	11.74	8.24	9.93
2017	Plot 2	Macroalgae	Plant 8	Pod 6	Bean 1	9.83	7.71	8.87
2017	Plot 2	Macroalgae	Plant 8	Pod 6	Bean 2	10.94	7.88	9.54
2017	Plot 2	Macroalgae	Plant 8	Pod 6	Bean 3	10.66	7.77	7.81
2017	Plot 2	Macroalgae	Plant 8	Pod 6	Bean 4	10.71	7.59	7.31
2017	Plot 2	Macroalgae	Plant 8	Pod 7	Bean 1	10	6.64	8.11
2017	Plot 2	Macroalgae	Plant 8	Pod 7	Bean 2	10.51	7.21	8.71
2017	Plot 2	Macroalgae	Plant 8	Pod 7	Bean 3	10.55	7.48	8.65
2017	Plot 2	Macroalgae	Plant 8	Pod 8	Bean 1	9.7	7.31	8.03
2017	Plot 2	Macroalgae	Plant 8	Pod 8	Bean 2	9.86	7.65	9.09
2017	Plot 2	Macroalgae	Plant 8	Pod 8	Bean 3	10.01	7.5	8.95
2017	Plot 2	Macroalgae	Plant 8	Pod 8	Bean 4	10.43	7.35	8.9
2017	Plot 2	Macroalgae	Plant 8	Pod 9	Bean 1	9.54	7.28	8.03
2017	Plot 2	Macroalgae	Plant 8	Pod 9	Bean 2	9.93	6.98	9.09
2017	Plot 2	Macroalgae	Plant 8	Pod 9	Bean 3	10.22	7.35	8.95
2017	Plot 2	Macroalgae	Plant 8	Pod 9	Bean 4	10.42	7.78	8.9
2017	Plot 2	Macroalgae	Plant 8	Pod 10	Bean 1	8.05	6.58	7
2017	Plot 2	Macroalgae	Plant 8	Pod 10	Bean 2	9.56	7.21	8.28
2017	Plot 2	Macroalgae	Plant 8	Pod 10	Bean 3	9.81	7.34	8.52
2017	Plot 2	Macroalgae	Plant 8	Pod 10	Bean 4	10.21	7.51	8.63
2017	Plot 2	Macroalgae	Plant 8	Pod 11	Bean 1	9.6	6.94	7.51
2017	Plot 2	Macroalgae	Plant 8	Pod 11	Bean 2	9.73	6.87	7.87
2017	Plot 2	Macroalgae	Plant 8	Pod 11	Bean 3	9.41	7.03	8.2
2017	Plot 2	Macroalgae	Plant 8	Pod 12	Bean 1	7.58	5.32	5.16
2017	Plot 2	Macroalgae	Plant 8	Pod 12	Bean 2	9.07	5.97	6.87
2017	Plot 2	Macroalgae	Plant 8	Pod 12	Bean 3	8.64	5.93	7.04
2017	Plot 2	Macroalgae	Plant 8	Pod 12	Bean 4	8.05	6.14	6.76
2017	Plot 2	Macroalgae	Plant 8	Pod 13	Bean 1	5.65	3.65	4.34
2017	Plot 2	Macroalgae	Plant 8	Pod 13	Bean 2	7.01	4.66	5.49
2017	Plot 2	Macroalgae	Plant 8	Pod 13	Bean 3	6.81	4.93	5.46
2017	Plot 2	Macroalgae	Plant 9	Pod 1	Bean 1	11.45	8.73	9.85
2017	Plot 2	Macroalgae	Plant 9	Pod 1	Bean 2	11.4	8.34	10.47
2017	Plot 2	Macroalgae	Plant 9	Pod 1	Bean 3	11.71	8.53	10.6
2017	Plot 2	Macroalgae	Plant 9	Pod 1	Bean 4	11.18	8.46	10.62
2017	Plot 2	Macroalgae	Plant 9	Pod 2	Bean 1	11.39	8.05	8.41
2017	Plot 2	Macroalgae	Plant 9	Pod 2	Bean 2	12.08	8.05	10.44
2017	Plot 2	Macroalgae	Plant 9	Pod 2	Bean 3	12.3	8.28	10.92
2017	Plot 2	Macroalgae	Plant 9	Pod 2	Bean 4	12.18	8.23	10.42
2017	Plot 2	Macroalgae	Plant 9	Pod 3	Bean 1	11.52	8.61	9.55
2017	Plot 2	Macroalgae	Plant 9	Pod 3	Bean 2	11.38	8.44	10.2
2017	Plot 2	Macroalgae	Plant 9	Pod 3	Bean 3	10.31	8.41	10.61
2017	Plot 2	Macroalgae	Plant 9	Pod 3	Bean 4	10.24	8.22	10.61
2017	Plot 2	Macroalgae	Plant 9	Pod 4	Bean 1	11.32	7.85	8.98
2017	Plot 2	Macroalgae	Plant 9	Pod 4	Bean 2	11.62	8.17	9.92
2017	Plot 2	Macroalgae	Plant 9	Pod 4	Bean 3	11.25	8.18	9.97
2017	Plot 2	Macroalgae	Plant 11	Pod 1	Bean 1	4.41	2.34	3.25
2017	Plot 2	Macroalgae	Plant 11	Pod 1	Bean 2	4.66	2.87	3.42
2017	Plot 2	Macroalgae	Plant 11	Pod 1	Bean 3	4.78	3.03	3.74
2017	Plot 2	Macroalgae	Plant 11	Pod 1	Bean 4	4.11	2.69	3.01
2017	Plot 2	Macroalgae	Plant 11	Pod 2	Bean 1	3.38	2.3	2.85
2017	Plot 2	Macroalgae	Plant 12	Pod 1	Bean 1	8.11	5.9	6.73
2017	Plot 2	Macroalgae	Plant 12	Pod 1	Bean 2	8.4	6.1	7.26
2017	Plot 2	Macroalgae	Plant 12	Pod 1	Bean 3	9.04	6.12	7.44
2017	Plot 2	Macroalgae	Plant 12	Pod 1	Bean 4	8.2	6.29	7.51
2017	Plot 2	Macroalgae	Plant 12	Pod 2	Bean 1	10.48	7.45	8.76
2017	Plot 2	Macroalgae	Plant 12	Pod 2	Bean 2	11.18	7.83	9.48
2017	Plot 2	Macroalgae	Plant 12	Pod 2	Bean 3	10.63	7.74	9.22
2017	Plot 2	Macroalgae	Plant 12	Pod 2	Bean 1	10.32	7.89	8.83
2017	Plot 2	Macroalgae	Plant 12	Pod 2	Bean 2	10.93	7.76	9.57
2017	Plot 2	Macroalgae	Plant 12	Pod 2	Bean 3	10.93	8.01	9.4
2017	Plot 2	Macroalgae	Plant 12	Pod 2	Bean 4	10.92	7.91	9.49
2017	Plot 2	Macroalgae	Plant 13	Pod 1	Bean 1	6.92	5.83	5.61
2017	Plot 2	Macroalgae	Plant 13	Pod 1	Bean 2	3.58	2.86	3.2
2017	Plot 2	Macroalgae	Plant 13	Pod 2	Bean 1	7.75	6.69	6.27
2017	Plot 2	Macroalgae	Plant 13	Pod 2	Bean 2	11.11	7.52	8.24
2017	Plot 2	Macroalgae	Plant 13	Pod 3	Bean 1	10.89	7.15	8.26
2017	Plot 2	Macroalgae	Plant 14	Pod 1	Bean 1	11.65	8.68	9.99
2017	Plot 2	Macroalgae	Plant 14	Pod 1	Bean 2	12.82	8.72	10.53
2017	Plot 2	Macroalgae	Plant 14	Pod 1	Bean 3	14.04	8.54	10.8
2017	Plot 2	Macroalgae	Plant 14	Pod 2	Bean 1	11.97	8.22	10.02
2017	Plot 2	Macroalgae	Plant 14	Pod 2	Bean 2	12	8.62	10.58
2017	Plot 2	Macroalgae	Plant 14	Pod 2	Bean 3	12.47	8.42	11.03
2017	Plot 2	Macroalgae	Plant 14	Pod 2	Bean 4	13.3	8.13	10.95
2017	Plot 2	Macroalgae	Plant 14	Pod 3	Bean 1	13.31	8.71	9.92
2017	Plot 2	Macroalgae	Plant 14	Pod 3	Bean 2	11.53	7.86	9.47
2017	Plot 2	Macroalgae	Plant 14	Pod 4	Bean 1	13.65	9.12	10.06
2017	Plot 2	Macroalgae	Plant 14	Pod 4	Bean 2	13.45	8.56	10.93
2017	Plot 2	Macroalgae	Plant 14	Pod 4	Bean 3	13.75	8.88	11.25
2017	Plot 2	Macroalgae	Plant 14	Pod 5	Bean 1	11.12	7.15	8.44
2017	Plot 2	Macroalgae	Plant 14	Pod 5	Bean 2	11.79	7.33	9.2
2017	Plot 2	Macroalgae	Plant 14	Pod 5	Bean 3	11.06	7.23	9.6
2017	Plot 2	Macroalgae	Plant 14	Pod 6	Bean 1	9.44	7.8	8.15
2017	Plot 2	Macroalgae	Plant 14	Pod 6	Bean 2	9.95	8.1	9.54
2017	Plot 2	Macroalgae	Plant 14	Pod 6	Bean 3	11.77	7.6	9.93
2017	Plot 2	Macroalgae	Plant 14	Pod 6	Bean 4	11.82	8.35	9.71
2017	Plot 3	Atlantic cod	Plant 1	Pod 1	Bean 1	11.99	7.81	8.31
2017	Plot 3	Atlantic cod	Plant 1	Pod 1	Bean 2	12.24	7.87	9.39
2017	Plot 3	Atlantic cod	Plant 1	Pod 1	Bean 3	11.37	7.73	8.01
2017	Plot 3	Atlantic cod	Plant 1	Pod 2	Bean 1	11	7.67	8.93
2017	Plot 3	Atlantic cod	Plant 1	Pod 2	Bean 2	11.32	7.84	9.31
2017	Plot 3	Atlantic cod	Plant 1	Pod 2	Bean 3	10.95	7.8	9.82
2017	Plot 3	Atlantic cod	Plant 1	Pod 3	Bean 1	6.04	4.46	4.86
2017	Plot 3	Atlantic cod	Plant 1	Pod 3	Bean 2	8.48	6.4	7.23
2017	Plot 3	Atlantic cod	Plant 1	Pod 3	Bean 3	9.16	6.41	7.81
2017	Plot 3	Atlantic cod	Plant 1	Pod 3	Bean 3	7.93	6.4	7.25
2017	Plot 3	Atlantic cod	Plant 2	Pod 1	Bean 1	11.82	8.88	10.01
2017	Plot 3	Atlantic cod	Plant 2	Pod 1	Bean 2	12.1	8.54	10.67
2017	Plot 3	Atlantic cod	Plant 2	Pod 1	Bean 3	12.41	8.43	10.81
2017	Plot 3	Atlantic cod	Plant 2	Pod 1	Bean 3	12.44	8.58	10.89
2017	Plot 3	Atlantic cod	Plant 2	Pod 2	Bean 1	10.7	8.23	9.4
2017	Plot 3	Atlantic cod	Plant 2	Pod 2	Bean 2	11.6	8.68	10.13
2017	Plot 3	Atlantic cod	Plant 2	Pod 3	Bean 1	12.62	8.69	9.46
2017	Plot 3	Atlantic cod	Plant 2	Pod 3	Bean 2	11.83	8.47	10.43
2017	Plot 3	Atlantic cod	Plant 2	Pod 3	Bean 3	11.57	8.34	10.49
2017	Plot 3	Atlantic cod	Plant 2	Pod 4	Bean 1	12.2	8.31	9.08
2017	Plot 3	Atlantic cod	Plant 2	Pod 4	Bean 2	11.07	8.27	9.72
2017	Plot 3	Atlantic cod	Plant 2	Pod 4	Bean 3	10.74	8.22	10.19
2017	Plot 3	Atlantic cod	Plant 2	Pod 5	Bean 1	9.83	7.54	8.13
2017	Plot 3	Atlantic cod	Plant 2	Pod 5	Bean 2	10.1	7.61	9.3
2017	Plot 3	Atlantic cod	Plant 2	Pod 5	Bean 3	10.37	7.61	9.38
2017	Plot 3	Atlantic cod	Plant 2	Pod 5	Bean 4	10.6	7.46	9.06
2017	Plot 3	Atlantic cod	Plant 2	Pod 6	Bean 1	10.13	7.07	8.15
2017	Plot 3	Atlantic cod	Plant 2	Pod 6	Bean 2	12.4	8.23	10.34
2017	Plot 3	Atlantic cod	Plant 2	Pod 6	Bean 3	11.92	8.16	10.29
2017	Plot 3	Atlantic cod	Plant 2	Pod 7	Bean 1	10.96	7.61	9.03
2017	Plot 3	Atlantic cod	Plant 2	Pod 7	Bean 2	10.5	7.69	9.5
2017	Plot 3	Atlantic cod	Plant 2	Pod 7	Bean 3	10.42	7.92	9.62
2017	Plot 3	Atlantic cod	Plant 2	Pod 8	Bean 1	11.04	7.46	8.48
2017	Plot 3	Atlantic cod	Plant 2	Pod 8	Bean 2	10.91	7.54	9.21
2017	Plot 3	Atlantic cod	Plant 2	Pod 8	Bean 3	10.71	7.69	8.79
2017	Plot 3	Atlantic cod	Plant 2	Pod 9	Bean 1	3.54	2.5	2.53
2017	Plot 3	Atlantic cod	Plant 3	Pod 1	Bean 1	10.76	7.26	8.94
2017	Plot 3	Atlantic cod	Plant 3	Pod 1	Bean 2	11.09	7.65	9.69
2017	Plot 3	Atlantic cod	Plant 3	Pod 2	Bean 1	12.51	8.96	10.06
2017	Plot 3	Atlantic cod	Plant 3	Pod 3	Bean 1	10.09	7.46	7.97
2017	Plot 3	Atlantic cod	Plant 3	Pod 3	Bean 2	9.5	7.39	8.7
2017	Plot 3	Atlantic cod	Plant 3	Pod 3	Bean 3	10.19	8.61	8.69
2017	Plot 3	Atlantic cod	Plant 3	Pod 4	Bean 1	10.11	7	7.93
2017	Plot 3	Atlantic cod	Plant 3	Pod 4	Bean 2	9.61	7.6	8.82
2017	Plot 3	Atlantic cod	Plant 3	Pod 4	Bean 3	10.52	7.91	10.05
2017	Plot 3	Atlantic cod	Plant 3	Pod 5	Bean 1	9.16	6.65	7.18
2017	Plot 3	Atlantic cod	Plant 3	Pod 5	Bean 2	9.16	6.14	7.55
2017	Plot 3	Atlantic cod	Plant 3	Pod 5	Bean 1	7.02	4.73	5.67
2017	Plot 3	Atlantic cod	Plant 3	Pod 5	Bean 2	8.84	6.46	7.12
2017	Plot 3	Atlantic cod	Plant 3	Pod 5	Bean 3	7.17	4.58	5.57
2017	Plot 3	Atlantic cod	Plant 3	Pod 6	Bean 1	9.63	7.38	8.54
2017	Plot 3	Atlantic cod	Plant 3	Pod 6	Bean 2	9.84	7.26	8.61
2017	Plot 3	Atlantic cod	Plant 3	Pod 6	Bean 3	9.87	7.5	8.64
2017	Plot 3	Atlantic cod	Plant 3	Pod 6	Bean 4	10.2	7.39	8.75
2017	Plot 3	Atlantic cod	Plant 4	Pod 1	Bean 1	3.84	2.81	4.08
2017	Plot 3	Atlantic cod	Plant 4	Pod 1	Bean 2	7.39	5.46	6.1
2017	Plot 3	Atlantic cod	Plant 4	Pod 1	Bean 3	7.24	5.54	6.54
2017	Plot 3	Atlantic cod	Plant 4	Pod 1	Bean 4	7.76	5.79	6.66
2017	Plot 3	Atlantic cod	Plant 5	Pod 1	Bean 1	3.57	2.16	3.19
2017	Plot 3	Atlantic cod	Plant 5	Pod 1	Bean 2	10.87	7.2	10.8
2017	Plot 3	Atlantic cod	Plant 5	Pod 1	Bean 3	10.76	7.58	9.02
2017	Plot 3	Atlantic cod	Plant 5	Pod 2	Bean 1	5.82	4.87	5.02
2017	Plot 3	Atlantic cod	Plant 5	Pod 2	Bean 2	8.8	6.29	7.12
2017	Plot 3	Atlantic cod	Plant 6	Pod 1	Bean 1	8.92	8.1	7.99
2017	Plot 3	Atlantic cod	Plant 6	Pod 2	Bean 1	10.71	7.39	8.56
2017	Plot 3	Atlantic cod	Plant 6	Pod 2	Bean 2	10.78	7.26	8.75
2017	Plot 3	Atlantic cod	Plant 6	Pod 3	Bean 1	11.79	7.45	8.26
2017	Plot 3	Atlantic cod	Plant 6	Pod 3	Bean 2	11.87	7.58	9.13
2017	Plot 3	Atlantic cod	Plant 6	Pod 3	Bean 3	11.25	7.88	9.42
2017	Plot 3	Atlantic cod	Plant 6	Pod 4	Bean 1	8.99	6.51	8.26
2017	Plot 3	Atlantic cod	Plant 6	Pod 4	Bean 2	10.56	7.17	9.13
2017	Plot 3	Atlantic cod	Plant 6	Pod 4	Bean 3	10.21	7.23	9.42
2017	Plot 3	Atlantic cod	Plant 6	Pod 5	Bean 1	11.95	7.71	8.35
2017	Plot 3	Atlantic cod	Plant 6	Pod 5	Bean 2	11.08	7.9	9.25
2017	Plot 3	Atlantic cod	Plant 6	Pod 6	Bean 1	9.3	7.5	7.91
2017	Plot 3	Atlantic cod	Plant 6	Pod 6	Bean 2	10.77	8	9.28
2017	Plot 3	Atlantic cod	Plant 7	Pod 1	Bean 1	8.64	6.72	6.95
2017	Plot 3	Atlantic cod	Plant 7	Pod 2	Bean 1	14.29	9.03	11.02
2017	Plot 3	Atlantic cod	Plant 7	Pod 3	Bean 1	11.29	8.55	8.1
2017	Plot 3	Atlantic cod	Plant 7	Pod 3	Bean 2	11.27	7.94	9.54
2017	Plot 3	Atlantic cod	Plant 7	Pod 3	Bean 3	10.42	8.21	9.6
2017	Plot 3	Atlantic cod	Plant 7	Pod 4	Bean 1	11.2	8.45	9.32
2017	Plot 3	Atlantic cod	Plant 7	Pod 4	Bean 2	11.04	8.8	9.9
2017	Plot 3	Atlantic cod	Plant 7	Pod 4	Bean 3	12.06	8.79	10.01
2017	Plot 3	Atlantic cod	Plant 7	Pod 5	Bean 1	13.83	8.53	10.71
2017	Plot 3	Atlantic cod	Plant 7	Pod 6	Bean 1	11.84	8.36	9.25
2017	Plot 3	Atlantic cod	Plant 7	Pod 6	Bean 2	11.55	7.94	9.95
2017	Plot 3	Atlantic cod	Plant 7	Pod 7	Bean 1	10.56	8.55	9.18
2017	Plot 3	Atlantic cod	Plant 7	Pod 7	Bean 2	11.01	8.61	9.83
2017	Plot 3	Atlantic cod	Plant 7	Pod 7	Bean 3	11.67	8.66	10.1
2017	Plot 3	Atlantic cod	Plant 7	Pod 7	Bean 4	12.08	8.03	10.16
2017	Plot 3	Atlantic cod	Plant 7	Pod 8	Bean 1	8.71	5.95	7.33
2017	Plot 3	Atlantic cod	Plant 7	Pod 8	Bean 2	8.9	6.39	7.52
2017	Plot 3	Atlantic cod	Plant 7	Pod 9	Bean 1	9.15	6.91	7.73
2017	Plot 3	Atlantic cod	Plant 7	Pod 9	Bean 2	9.34	6.75	8.16
2017	Plot 3	Atlantic cod	Plant 7	Pod 9	Bean 3	9.72	7.19	8.56
2017	Plot 3	Atlantic cod	Plant 7	Pod 9	Bean 4	9.62	7.34	8.38
2017	Plot 3	Atlantic cod	Plant 7	Pod 10	Bean 1	11.44	7.93	9.43
2017	Plot 3	Atlantic cod	Plant 7	Pod 10	Bean 2	11.09	7.9	9.11
2017	Plot 3	Atlantic cod	Plant 7	Pod 11	Bean 1	4.17	2.03	3.82
2017	Plot 3	Atlantic cod	Plant 7	Pod 11	Bean 2	12.65	8.08	9.81
2017	Plot 3	Atlantic cod	Plant 8	Pod 1	Bean 1	14.03	8.72	10.19
2017	Plot 3	Atlantic cod	Plant 8	Pod 2	Bean 1	11.99	8.29	9.61
2017	Plot 3	Atlantic cod	Plant 8	Pod 2	Bean 2	11.84	8.7	10.4
2017	Plot 3	Atlantic cod	Plant 8	Pod 2	Bean 3	11.78	8.27	10.27
2017	Plot 3	Atlantic cod	Plant 8	Pod 2	Bean 4	11.37	8.27	10.43
2017	Plot 3	Atlantic cod	Plant 8	Pod 3	Bean 1	12.47	8.33	9.63
2017	Plot 3	Atlantic cod	Plant 8	Pod 3	Bean 2	12.71	8.32	10.21
2017	Plot 3	Atlantic cod	Plant 8	Pod 3	Bean 3	12.46	8.33	10.33
2017	Plot 3	Atlantic cod	Plant 8	Pod 3	Bean 4	12.54	8.28	10.35
2017	Plot 3	Atlantic cod	Plant 8	Pod 4	Bean 1	13.14	8.49	9.98
2017	Plot 3	Atlantic cod	Plant 8	Pod 4	Bean 2	13.11	8.53	10.44
2017	Plot 3	Atlantic cod	Plant 8	Pod 5	Bean 1	12.48	8.19	9.7
2017	Plot 3	Atlantic cod	Plant 8	Pod 5	Bean 2	12.11	8.33	10.14
2017	Plot 3	Atlantic cod	Plant 8	Pod 5	Bean 3	11.42	7.68	10.05
2017	Plot 3	Atlantic cod	Plant 8	Pod 5	Bean 4	11.61	7.9	9.73
2017	Plot 3	Atlantic cod	Plant 8	Pod 6	Bean 1	11.99	7.92	9.59
2017	Plot 3	Atlantic cod	Plant 8	Pod 6	Bean 2	12.06	8.28	9.93
2017	Plot 3	Atlantic cod	Plant 8	Pod 7	Bean 1	11.92	7.91	8.79
2017	Plot 3	Atlantic cod	Plant 8	Pod 7	Bean 2	11.98	7.79	9.41
2017	Plot 3	Atlantic cod	Plant 8	Pod 7	Bean 3	11.42	7.55	9.37
2017	Plot 3	Atlantic cod	Plant 8	Pod 8	Bean 1	12.21	7.84	9.35
2017	Plot 3	Atlantic cod	Plant 8	Pod 9	Bean 1	10.84	7.51	8.63
2017	Plot 3	Atlantic cod	Plant 8	Pod 10	Bean 1	4.74	2.88	3.63
2017	Plot 3	Atlantic cod	Plant 8	Pod 10	Bean 2	7.61	5.01	6.22
2017	Plot 3	Atlantic cod	Plant 8	Pod 10	Bean 3	7.82	5.88	6.31
2017	Plot 3	Atlantic cod	Plant 8	Pod 11	Bean 1	8.67	5.91	6.86
2017	Plot 3	Atlantic cod	Plant 9	Pod 1	Bean 1	12.53	8.88	9.69
2017	Plot 3	Atlantic cod	Plant 9	Pod 1	Bean 2	11.6	8.77	10.32
2017	Plot 3	Atlantic cod	Plant 9	Pod 1	Bean 3	11.98	8.63	10.52
2017	Plot 3	Atlantic cod	Plant 9	Pod 1	Bean 4	11.99	8.26	10.28
2017	Plot 3	Atlantic cod	Plant 9	Pod 2	Bean 1	12.98	8.2	9.09
2017	Plot 3	Atlantic cod	Plant 9	Pod 3	Bean 1	11.69	7.99	9.56
2017	Plot 3	Atlantic cod	Plant 9	Pod 4	Bean 1	11.8	7.95	8.72
2017	Plot 3	Atlantic cod	Plant 9	Pod 5	Bean 1	11.54	7.33	8.12
2017	Plot 3	Atlantic cod	Plant 9	Pod 6	Bean 1	10.44	7.08	7.78
2017	Plot 3	Atlantic cod	Plant 9	Pod 6	Bean 2	10.63	7.54	8.45
2017	Plot 3	Atlantic cod	Plant 9	Pod 6	Bean 3	10.51	6.99	7.95
2017	Plot 3	Atlantic cod	Plant 9	Pod 7	Bean 1	9.88	6.31	7.25
2017	Plot 3	Atlantic cod	Plant 9	Pod 7	Bean 2	10.47	6.89	8.03
2017	Plot 3	Atlantic cod	Plant 9	Pod 7	Bean 3	10	6.77	8.08
2017	Plot 3	Atlantic cod	Plant 9	Pod 8	Bean 1	10.03	6.41	7.2
2017	Plot 3	Atlantic cod	Plant 9	Pod 8	Bean 2	9.49	6.42	7.83
2017	Plot 3	Atlantic cod	Plant 9	Pod 8	Bean 3	9.2	6.51	7.92
2017	Plot 3	Atlantic cod	Plant 9	Pod 9	Bean 1	8.44	6.31	7.29
2017	Plot 3	Atlantic cod	Plant 9	Pod 9	Bean 2	9.25	6.19	7.6
2017	Plot 3	Atlantic cod	Plant 9	Pod 9	Bean 3	8.76	5.99	6.74
2017	Plot 3	Atlantic cod	Plant 9	Pod 10	Bean 1	8.19	5.13	6.52
2017	Plot 3	Atlantic cod	Plant 9	Pod 10	Bean 2	8.17	5.74	7.11
2017	Plot 3	Atlantic cod	Plant 9	Pod 10	Bean 3	7.7	5.45	6.31
2017	Plot 3	Atlantic cod	Plant 9	Pod 11	Bean 1	7.35	4.98	6.57
2017	Plot 3	Atlantic cod	Plant 9	Pod 11	Bean 2	8.06	5.58	6.62
2017	Plot 3	Atlantic cod	Plant 9	Pod 12	Bean 1	6.9	4.54	5.16
2017	Plot 3	Atlantic cod	Plant 9	Pod 12	Bean 2	7.16	5.12	6.07
2017	Plot 3	Atlantic cod	Plant 9	Pod 12	Bean 3	6.71	4.45	5.09
2017	Plot 3	Atlantic cod	Plant 10	Pod 1	Bean 1	10.5	8.95	9.29
2017	Plot 3	Atlantic cod	Plant 10	Pod 1	Bean 2	10.29	8.62	10.19
2017	Plot 3	Atlantic cod	Plant 10	Pod 1	Bean 3	11.62	9.05	10.98
2017	Plot 3	Atlantic cod	Plant 10	Pod 1	Bean 4	12.07	9.45	10.28
2017	Plot 3	Atlantic cod	Plant 10	Pod 2	Bean 1	4.74	1.12	3.76
2017	Plot 3	Atlantic cod	Plant 10	Pod 2	Bean 2	9.15	6.55	7.33
2017	Plot 3	Atlantic cod	Plant 10	Pod 2	Bean 3	12.67	8.43	10.54
2017	Plot 3	Atlantic cod	Plant 10	Pod 3	Bean 1	11.08	8.2	9.53
2017	Plot 3	Atlantic cod	Plant 10	Pod 3	Bean 2	11.67	8.42	9.91
2017	Plot 3	Atlantic cod	Plant 10	Pod 3	Bean 3	10.93	8.22	9.8
2017	Plot 3	Atlantic cod	Plant 10	Pod 4	Bean 1	10.73	8.41	9.2
2017	Plot 3	Atlantic cod	Plant 10	Pod 4	Bean 2	9.55	8.15	9.72
2017	Plot 3	Atlantic cod	Plant 10	Pod 4	Bean 3	10.92	8.52	10.47
2017	Plot 3	Atlantic cod	Plant 10	Pod 4	Bean 3	11.14	8.85	9.59
2017	Plot 3	Atlantic cod	Plant 10	Pod 5	Bean 1	9.99	8.45	9.36
2017	Plot 3	Atlantic cod	Plant 10	Pod 5	Bean 2	10.14	8.15	9.48
2017	Plot 3	Atlantic cod	Plant 10	Pod 5	Bean 3	10.83	8.52	10.26
2017	Plot 3	Atlantic cod	Plant 10	Pod 5	Bean 3	11.08	8.85	10.3
2017	Plot 3	Atlantic cod	Plant 10	Pod 6	Bean 1	10.24	7.27	8.4
2017	Plot 3	Atlantic cod	Plant 10	Pod 6	Bean 2	10.29	7.46	9.34
2017	Plot 3	Atlantic cod	Plant 10	Pod 6	Bean 3	10.56	7.59	9.46
2017	Plot 3	Atlantic cod	Plant 10	Pod 7	Bean 1	8.57	6.94	7.83
2017	Plot 3	Atlantic cod	Plant 10	Pod 7	Bean 2	9.59	7.44	8.71
2017	Plot 3	Atlantic cod	Plant 10	Pod 7	Bean 3	9.97	7.91	9.58
2017	Plot 3	Atlantic cod	Plant 11	Pod 1	Bean 1	11.07	8.46	9.47
2017	Plot 3	Atlantic cod	Plant 11	Pod 1	Bean 2	10.57	8.49	10.03
2017	Plot 3	Atlantic cod	Plant 11	Pod 1	Bean 3	11.55	8.33	10.31
2017	Plot 3	Atlantic cod	Plant 11	Pod 1	Bean 3	11.41	8.48	10.14
2017	Plot 3	Atlantic cod	Plant 11	Pod 2	Bean 1	12.01	8.23	9.17
2017	Plot 3	Atlantic cod	Plant 11	Pod 2	Bean 2	11.79	8.54	10.43
2017	Plot 3	Atlantic cod	Plant 11	Pod 3	Bean 1	10.79	7.98	8.62
2017	Plot 3	Atlantic cod	Plant 11	Pod 3	Bean 2	11.16	8.03	9.53
2017	Plot 3	Atlantic cod	Plant 11	Pod 3	Bean 3	10.7	7.95	9.31
2017	Plot 3	Atlantic cod	Plant 11	Pod 3	Bean 3	10.34	7.88	9.3
2017	Plot 3	Atlantic cod	Plant 11	Pod 4	Bean 1	9.46	6.96	7.84
2017	Plot 3	Atlantic cod	Plant 11	Pod 4	Bean 2	10.48	7.59	8.93
2017	Plot 3	Atlantic cod	Plant 11	Pod 5	Bean 1	10.21	7.32	8.44
2017	Plot 3	Atlantic cod	Plant 11	Pod 5	Bean 2	10.3	7.64	8.89
2017	Plot 3	Atlantic cod	Plant 11	Pod 6	Bean 1	10.23	6.81	8.2
2017	Plot 3	Atlantic cod	Plant 11	Pod 6	Bean 2	9.42	6.58	7.17
2017	Plot 3	Atlantic cod	Plant 11	Pod 7	Bean 1	10.39	8.4	9.28
2017	Plot 3	Atlantic cod	Plant 11	Pod 7	Bean 2	10.69	8.61	10.04
2017	Plot 3	Atlantic cod	Plant 11	Pod 7	Bean 3	11.13	8.05	9.86
2017	Plot 3	Atlantic cod	Plant 11	Pod 7	Bean 3	11.88	8.52	10.27
2017	Plot 3	Atlantic cod	Plant 11	Pod 8	Bean 1	7.38	5.06	6.16
2017	Plot 3	Atlantic cod	Plant 11	Pod 8	Bean 2	6.97	5.36	6.01
2017	Plot 3	Atlantic cod	Plant 12	Pod 1	Bean 1	11.78	8.29	9.58
2017	Plot 3	Atlantic cod	Plant 12	Pod 1	Bean 2	12.09	7.98	9.99
2017	Plot 3	Atlantic cod	Plant 12	Pod 1	Bean 3	12.18	8.22	10.37
2017	Plot 3	Atlantic cod	Plant 12	Pod 1	Bean 3	11.87	7.96	9.74
2017	Plot 3	Atlantic cod	Plant 12	Pod 2	Bean 1	12.011	7.23	8.24
2017	Plot 3	Atlantic cod	Plant 12	Pod 2	Bean 2	11.68	7.67	9.02
2017	Plot 3	Atlantic cod	Plant 12	Pod 2	Bean 3	11.1	7.63	9.4
2017	Plot 3	Atlantic cod	Plant 12	Pod 3	Bean 1	11.54	8.03	9.28
2017	Plot 3	Atlantic cod	Plant 12	Pod 3	Bean 2	11.68	8.19	10
2017	Plot 3	Atlantic cod	Plant 12	Pod 3	Bean 3	12.11	8.14	10.04
2017	Plot 3	Atlantic cod	Plant 12	Pod 4	Bean 1	12.31	7.83	9.89
2017	Plot 3	Atlantic cod	Plant 12	Pod 4	Bean 2	12.14	8.47	10.87
2017	Plot 3	Atlantic cod	Plant 12	Pod 4	Bean 3	12.23	7.92	10.5
2017	Plot 3	Atlantic cod	Plant 12	Pod 4	Bean 3	11.72	8.01	10.2
2017	Plot 3	Atlantic cod	Plant 12	Pod 5	Bean 1	13.24	8.67	9.84
2017	Plot 3	Atlantic cod	Plant 12	Pod 6	Bean 1	12.18	7.74	9.02
2017	Plot 3	Atlantic cod	Plant 12	Pod 7	Bean 1	8.86	6.11	7.31
2017	Plot 3	Atlantic cod	Plant 12	Pod 7	Bean 2	9.3	6.3	18.35
2017	Plot 3	Atlantic cod	Plant 12	Pod 7	Bean 3	9.53	6.65	8.21
2017	Plot 3	Atlantic cod	Plant 12	Pod 7	Bean 4	8.38	6.16	7.66
2017	Plot 3	Atlantic cod	Plant 12	Pod 8	Bean 1	4.46	2.84	4.17
2017	Plot 3	Atlantic cod	Plant 12	Pod 8	Bean 2	8.74	6.11	7.61
2017	Plot 3	Atlantic cod	Plant 12	Pod 8	Bean 3	9.22	6.42	7.74
2017	Plot 3	Atlantic cod	Plant 12	Pod 9	Bean 1	9.08	7.2	8.15
2017	Plot 3	Atlantic cod	Plant 12	Pod 9	Bean 2	9.71	7.05	8.71
2017	Plot 3	Atlantic cod	Plant 12	Pod 10	Bean 1	10.99	7.43	8.14
2017	Plot 3	Atlantic cod	Plant 12	Pod 10	Bean 2	12.12	7.83	9.18
2017	Plot 3	Atlantic cod	Plant 12	Pod 10	Bean 3	10.78	7.85	9.45
2017	Plot 3	Atlantic cod	Plant 12	Pod 11	Bean 1	11.31	7.15	8.22
2017	Plot 3	Atlantic cod	Plant 12	Pod 11	Bean 2	11.14	7.35	8.89
2017	Plot 3	Atlantic cod	Plant 12	Pod 11	Bean 3	11.15	7.3	9.1
2017	Plot 3	Atlantic cod	Plant 12	Pod 12	Bean 1	9.32	6.43	7.26
2017	Plot 3	Atlantic cod	Plant 12	Pod 12	Bean 2	9.84	6.62	7.35
2017	Plot 3	Atlantic cod	Plant 12	Pod 12	Bean 3	9.07	5.92	7.23
2017	Plot 3	Atlantic cod	Plant 12	Pod 13	Bean 1	8.32	5.95	6.36
2017	Plot 3	Atlantic cod	Plant 12	Pod 13	Bean 2	9.34	6.13	7.12
2017	Plot 3	Atlantic cod	Plant 12	Pod 13	Bean 3	9.5	6.09	7.32
2017	Plot 3	Atlantic cod	Plant 12	Pod 14	Bean 1	7.55	4.8	5.7
2017	Plot 3	Atlantic cod	Plant 12	Pod 14	Bean 2	8.88	5.18	6.83
2017	Plot 3	Atlantic cod	Plant 12	Pod 14	Bean 3	8.83	5.46	6.52
2017	Plot 3	Atlantic cod	Plant 12	Pod 14	Bean 4	6.65	4.54	5.53
2017	Plot 3	Atlantic cod	Plant 12	Pod 15	Bean 1	8.21	5.37	6.42
2017	Plot 3	Atlantic cod	Plant 12	Pod 15	Bean 2	8.98	5.96	7.33
2017	Plot 3	Atlantic cod	Plant 12	Pod 15	Bean 3	9.58	6.39	7.53
2017	Plot 3	Atlantic cod	Plant 12	Pod 16	Bean 1	8.21	5.83	6.43
2017	Plot 3	Atlantic cod	Plant 12	Pod 16	Bean 2	9.19	5.94	6.95
2017	Plot 3	Atlantic cod	Plant 12	Pod 17	Bean 1	4.99	2.94	3.73
2017	Plot 3	Atlantic cod	Plant 12	Pod 17	Bean 2	6.17	4.07	5.04
2017	Plot 3	Atlantic cod	Plant 12	Pod 17	Bean 3	6.3	3.86	4.64
2018	Plot 1	Control	Plant 1	Pod 1	Bean 1	9.2	6.56	7.17
2018	Plot 1	Control	Plant 1	Pod 1	Bean 2	9.13	6.53	6.71
2018	Plot 1	Control	Plant 1	Pod 2	Bean 1	10.95	7.61	8.87
2018	Plot 1	Control	Plant 1	Pod 2	Bean 2	9.55	7.81	9.12
2018	Plot 1	Control	Plant 1	Pod 2	Bean 3	11.01	7.28	8.94
2018	Plot 1	Control	Plant 1	Pod 3	Bean 1	8.9	7.44	8.1
2018	Plot 1	Control	Plant 1	Pod 3	Bean 2	8.87	7.38	8.1
2018	Plot 1	Control	Plant 1	Pod 3	Bean 3	9.27	7.21	8.19
2018	Plot 1	Control	Plant 1	Pod 3	Bean 4	8.55	7.49	8.12
2018	Plot 1	Control	Plant 2	Pod 1	Bean 1	9.72	8.07	9.2
2018	Plot 1	Control	Plant 2	Pod 1	Bean 2	10.53	7.87	8.74
2018	Plot 1	Control	Plant 2	Pod 1	Bean 3	10.37	7.92	9.1
2018	Plot 1	Control	Plant 2	Pod 2	Bean 1	9.74	7.06	8.32
2018	Plot 1	Control	Plant 2	Pod 2	Bean 2	9.42	7.27	7.54
2018	Plot 1	Control	Plant 2	Pod 2	Bean 3	9.25	7.5	8.15
2018	Plot 1	Control	Plant 2	Pod 2	Bean 4	9.24	7.04	6.87
2018	Plot 1	Control	Plant 3	Pod 1	Bean 1	14.82	9.04	11.89
2018	Plot 1	Control	Plant 3	Pod 1	Bean 2	14.88	9.37	11.88
2018	Plot 1	Control	Plant 3	Pod 1	Bean 3	14.79	9.18	11.92
2018	Plot 1	Control	Plant 3	Pod 1	Bean 4	14.22	9.42	11.27
2018	Plot 1	Control	Plant 3	Pod 2	Bean 1	13.74	8.64	10.78
2018	Plot 1	Control	Plant 3	Pod 2	Bean 2	14.96	9.19	11.96
2018	Plot 1	Control	Plant 3	Pod 2	Bean 3	14.92	9.26	11.62
2018	Plot 1	Control	Plant 3	Pod 2	Bean 4	15.04	9.18	11.85
2018	Plot 1	Control	Plant 3	Pod 3	Bean 1	13.46	8.28	10.04
2018	Plot 1	Control	Plant 3	Pod 3	Bean 2	13.8	9.07	10.46
2018	Plot 1	Control	Plant 3	Pod 3	Bean 3	13.6	9.17	10.51
2018	Plot 1	Control	Plant 3	Pod 4	Bean 1	15.05	9.09	11.74
2018	Plot 1	Control	Plant 3	Pod 4	Bean 2	14.87	9.12	10.05
2018	Plot 1	Control	Plant 3	Pod 4	Bean 3	15.22	9.63	11.2
2018	Plot 1	Control	Plant 3	Pod 4	Bean 4	14.89	9.48	11.39
2018	Plot 1	Control	Plant 3	Pod 5	Bean 1	13.89	8.18	10.51
2018	Plot 1	Control	Plant 3	Pod 5	Bean 2	14.98	8.9	11.08
2018	Plot 1	Control	Plant 3	Pod 5	Bean 3	14.56	8.86	11.52
2018	Plot 1	Control	Plant 3	Pod 5	Bean 4	14.97	9.24	11.08
2018	Plot 1	Control	Plant 4	Pod 1	Bean 1	12.44	6.89	8.89
2018	Plot 1	Control	Plant 4	Pod 1	Bean 2	11.84	6.39	8.98
2018	Plot 1	Control	Plant 4	Pod 2	Bean 1	10.13	7.03	8.83
2018	Plot 1	Control	Plant 4	Pod 2	Bean 2	9.2	7.27	9.3
2018	Plot 1	Control	Plant 4	Pod 2	Bean 3	10.71	7.17	9.72
2018	Plot 1	Control	Plant 4	Pod 2	Bean 4	9.18	7.53	8.18
2018	Plot 1	Control	Plant 4	Pod 3	Bean 1	12.55	8.03	9.17
2018	Plot 1	Control	Plant 4	Pod 3	Bean 2	11.52	7.7	8.35
2018	Plot 1	Control	Plant 4	Pod 3	Bean 3	10.87	8.39	9.16
2018	Plot 1	Control	Plant 4	Pod 4	Bean 1	11.72	7.73	9.15
2018	Plot 1	Control	Plant 4	Pod 4	Bean 2	11.32	7.45	7.66
2018	Plot 1	Control	Plant 4	Pod 4	Bean 3	10.52	6.73	8.66
2018	Plot 1	Control	Plant 5	Pod 1	Bean 1	10.28	6.11	7.61
2018	Plot 1	Control	Plant 5	Pod 1	Bean 2	9.75	5.86	7.97
2018	Plot 1	Control	Plant 5	Pod 1	Bean 3	9.39	5.91	6.92
2018	Plot 1	Control	Plant 5	Pod 2	Bean 1	9.27	6.1	7.55
2018	Plot 1	Control	Plant 5	Pod 2	Bean 2	8.8	5.74	8.5
2018	Plot 1	Control	Plant 5	Pod 2	Bean 3	7.84	6.17	7.42
2018	Plot 1	Control	Plant 5	Pod 2	Bean 4	8.48	5.88	7.19
2018	Plot 1	Control	Plant 6	Pod 1	Bean 1	10.84	8.11	9.59
2018	Plot 1	Control	Plant 6	Pod 1	Bean 2	10.23	8.05	9.74
2018	Plot 1	Control	Plant 6	Pod 1	Bean 3	10.31	7.91	9.45
2018	Plot 1	Control	Plant 6	Pod 1	Bean 4	8.76	6.25	7.64
2018	Plot 1	Control	Plant 6	Pod 2	Bean 1	11.39	8.63	9.96
2018	Plot 1	Control	Plant 6	Pod 2	Bean 2	10.23	8.29	9.9
2018	Plot 1	Control	Plant 6	Pod 2	Bean 3	11.38	8.06	9.3
2018	Plot 1	Control	Plant 6	Pod 3	Bean 1	11.5	7.49	9.5
2018	Plot 1	Control	Plant 6	Pod 3	Bean 2	10.53	8.19	9.88
2018	Plot 1	Control	Plant 6	Pod 3	Bean 3	11.31	8.24	9.66
2018	Plot 1	Control	Plant 6	Pod 4	Bean 1	9.92	6.48	7.94
2018	Plot 1	Control	Plant 6	Pod 4	Bean 2	9.5	6.95	8.22
2018	Plot 1	Control	Plant 6	Pod 4	Bean 3	9.34	6.31	8.29
2018	Plot 1	Control	Plant 6	Pod 5	Bean 1	8.62	6.55	8.29
2018	Plot 1	Control	Plant 6	Pod 5	Bean 2	8.89	6.86	8.81
2018	Plot 1	Control	Plant 6	Pod 5	Bean 3	8.51	6.71	8.51
2018	Plot 1	Control	Plant 6	Pod 5	Bean 4	9.54	6.65	8.29
2018	Plot 1	Control	Plant 7	Pod 1	Bean 1	12.13	8.48	10.94
2018	Plot 1	Control	Plant 7	Pod 1	Bean 2	10.86	8.56	10.89
2018	Plot 1	Control	Plant 7	Pod 1	Bean 3	10.4	8.69	9.76
2018	Plot 1	Control	Plant 7	Pod 1	Bean 4	11.52	8.49	11.18
2018	Plot 1	Control	Plant 7	Pod 2	Bean 1	12.98	8.89	10.19
2018	Plot 1	Control	Plant 7	Pod 2	Bean 2	12.84	7.91	9.62
2018	Plot 1	Control	Plant 7	Pod 2	Bean 3	12.7	7.94	8.42
2018	Plot 1	Control	Plant 7	Pod 3	Bean 1	12.36	7.32	8.23
2018	Plot 1	Control	Plant 8	Pod 1	Bean 1	14.3	8.32	10.73
2018	Plot 1	Control	Plant 8	Pod 1	Bean 2	14.35	8.41	10.48
2018	Plot 1	Control	Plant 8	Pod 2	Bean 1	10.77	7.16	9.24
2018	Plot 1	Control	Plant 8	Pod 2	Bean 2	10.67	6.71	9.13
2018	Plot 1	Control	Plant 8	Pod 2	Bean 3	11.1	7.48	8.99
2018	Plot 1	Control	Plant 8	Pod 3	Bean 1	11.26	6.49	8.65
2018	Plot 1	Control	Plant 8	Pod 3	Bean 2	11.31	7.13	8.8
2018	Plot 1	Control	Plant 8	Pod 3	Bean 3	11.57	6.81	7.26
2018	Plot 1	Control	Plant 9	Pod 1	Bean 1	11.77	7.79	10.18
2018	Plot 1	Control	Plant 9	Pod 1	Bean 2	11.89	7.52	9.52
2018	Plot 1	Control	Plant 9	Pod 2	Bean 1	10.96	6.36	7.88
2018	Plot 1	Control	Plant 9	Pod 2	Bean 2	10.46	6.9	7.88
2018	Plot 1	Control	Plant 9	Pod 2	Bean 3	9.58	6.83	7.52
2018	Plot 1	Control	Plant 9	Pod 3	Bean 1	9.57	6.78	8.4
2018	Plot 1	Control	Plant 9	Pod 3	Bean 2	10.68	6.74	8.61
2018	Plot 1	Control	Plant 9	Pod 3	Bean 3	10.52	6.57	7.78
2018	Plot 1	Control	Plant 10	Pod 1	Bean 1	10.37	6.07	7.4
2018	Plot 1	Control	Plant 10	Pod 1	Bean 2	9.78	6.16	7.75
2018	Plot 1	Control	Plant 10	Pod 1	Bean 3	9.37	6.35	8.1
2018	Plot 1	Control	Plant 10	Pod 2	Bean 1	10.81	7.86	9.48
2018	Plot 1	Control	Plant 10	Pod 2	Bean 2	10.7	7.68	9.86
2018	Plot 1	Control	Plant 10	Pod 2	Bean 3	9.62	7.42	9.39
2018	Plot 1	Control	Plant 10	Pod 2	Bean 4	9.77	7.55	8.18
2018	Plot 1	Control	Plant 10	Pod 3	Bean 1	9.35	6.54	8.13
2018	Plot 1	Control	Plant 10	Pod 3	Bean 2	9.67	6.52	7.88
2018	Plot 1	Control	Plant 10	Pod 3	Bean 3	10.01	6.63	7.83
2018	Plot 1	Control	Plant 10	Pod 4	Bean 1	9.05	6.23	7.95
2018	Plot 1	Control	Plant 10	Pod 4	Bean 2	8.87	6.5	8.37
2018	Plot 1	Control	Plant 10	Pod 4	Bean 3	8.63	6.41	7.93
2018	Plot 1	Control	Plant 10	Pod 4	Bean 4	8.77	6.66	7.77
2018	Plot 1	Control	Plant 11	Pod 1	Bean 1	10.45	6.7	9.11
2018	Plot 1	Control	Plant 11	Pod 1	Bean 2	9.66	7.68	9.67
2018	Plot 1	Control	Plant 11	Pod 1	Bean 3	10.3	7.52	9.3
2018	Plot 1	Control	Plant 11	Pod 2	Bean 1	8.84	7.03	8.16
2018	Plot 1	Control	Plant 11	Pod 2	Bean 2	7.73	6.98	8.48
2018	Plot 1	Control	Plant 11	Pod 2	Bean 3	10.03	6.9	8.47
2018	Plot 1	Control	Plant 11	Pod 3	Bean 1	8.74	7.11	8.15
2018	Plot 1	Control	Plant 11	Pod 3	Bean 2	8.24	7.04	9.11
2018	Plot 1	Control	Plant 11	Pod 3	Bean 3	8.05	7.06	8.56
2018	Plot 1	Control	Plant 11	Pod 3	Bean 4	9.24	6.99	8.14
2018	Plot 1	Control	Plant 12	Pod 1	Bean 1	10.35	7.72	9.54
2018	Plot 1	Control	Plant 12	Pod 1	Bean 2	10.99	7.55	9.37
2018	Plot 1	Control	Plant 12	Pod 1	Bean 3	10.03	7.35	8.97
2018	Plot 1	Control	Plant 12	Pod 1	Bean 4	9.58	7.52	8.5
2018	Plot 1	Control	Plant 12	Pod 2	Bean 1	11.99	8.27	10.09
2018	Plot 1	Control	Plant 12	Pod 2	Bean 2	11.65	8.5	9.95
2018	Plot 1	Control	Plant 12	Pod 2	Bean 3	9.8	8.4	10.19
2018	Plot 1	Control	Plant 12	Pod 2	Bean 4	10.93	8.67	9.47
2018	Plot 1	Control	Plant 12	Pod 3	Bean 1	9.4	7.75	9.43
2018	Plot 1	Control	Plant 12	Pod 3	Bean 2	9.54	7.77	9.44
2018	Plot 1	Control	Plant 12	Pod 3	Bean 3	9.58	7.83	9.4
2018	Plot 1	Control	Plant 12	Pod 3	Bean 4	9.62	7.84	8.78
2018	Plot 1	Control	Plant 12	Pod 4	Bean 1	10.19	6.71	7.88
2018	Plot 1	Control	Plant 12	Pod 4	Bean 2	9.9	7.03	8.97
2018	Plot 1	Control	Plant 12	Pod 4	Bean 3	10.23	7.36	8.9
2018	Plot 1	Control	Plant 13	Pod 1	Bean 1	9.53	5.86	7.93
2018	Plot 1	Control	Plant 13	Pod 1	Bean 2	9.55	5.81	7.75
2018	Plot 1	Control	Plant 13	Pod 1	Bean 3	9.46	6.28	8.26
2018	Plot 1	Control	Plant 13	Pod 1	Bean 4	8.92	6.41	7.09
2018	Plot 1	Control	Plant 13	Pod 2	Bean 1	8.81	5.69	7.07
2018	Plot 1	Control	Plant 13	Pod 2	Bean 2	8.92	5.72	7.34
2018	Plot 1	Control	Plant 13	Pod 2	Bean 3	9.24	5.7	7.3
2018	Plot 1	Control	Plant 13	Pod 2	Bean 4	9	5.49	7.03
2018	Plot 1	Control	Plant 13	Pod 3	Bean 1	8.92	5.86	7.51
2018	Plot 1	Control	Plant 13	Pod 3	Bean 2	8.89	6.17	7.47
2018	Plot 1	Control	Plant 13	Pod 3	Bean 3	9.06	5.92	7.01
2018	Plot 1	Control	Plant 13	Pod 3	Bean 4	3.79	1.74	3.03
2018	Plot 1	Control	Plant 13	Pod 4	Bean 1	9.83	5.83	7.62
2018	Plot 1	Control	Plant 13	Pod 4	Bean 2	9.85	6.94	7.88
2018	Plot 1	Control	Plant 13	Pod 4	Bean 3	9.65	6.27	7.21
2018	Plot 1	Control	Plant 14	Pod 1	Bean 1	11.14	7.28	9.59
2018	Plot 1	Control	Plant 14	Pod 1	Bean 2	10.64	7.41	9.47
2018	Plot 1	Control	Plant 14	Pod 1	Bean 3	10.72	7.54	8.93
2018	Plot 1	Control	Plant 14	Pod 2	Bean 1	10.31	6.86	8.5
2018	Plot 1	Control	Plant 14	Pod 2	Bean 2	10.15	6.77	8.39
2018	Plot 1	Control	Plant 14	Pod 2	Bean 3	10.24	6.97	8.53
2018	Plot 1	Control	Plant 14	Pod 3	Bean 1	11.07	7.86	9.93
2018	Plot 1	Control	Plant 14	pod 3	Bean 2	10.93	7.73	9.99
2018	Plot 1	Control	Plant 14	Pod 3	Bean 3	10.69	8.11	9.94
2018	Plot 1	Control	Plant 14	Pod 3	Bean 4	9.93	8	9.23
2018	Plot 1	Control	Plant 14	Pod 4	Bean 1	9.78	6.3	8.02
2018	Plot 1	Control	Plant 14	Pod 4	Bean 2	8.86	6.67	8.42
2018	Plot 1	Control	Plant 14	Pod 4	Bean 3	8.75	6.76	8.4
2018	Plot 1	Control	Plant 14	Pod 4	Bean 4	9.23	6.8	8.01
2018	Plot 1	Control	Plant 15	Pod 1	Bean 1	11.42	8.51	10.47
2018	Plot 1	Control	Plant 15	Pod 1	Bean 2	12.58	8.62	10.28
2018	Plot 1	Control	Plant 15	Pod 2	Bean 1	11.09	8.29	9.96
2018	Plot 1	Control	Plant 15	Pod 2	Bean 2	11.17	7.78	10.12
2018	Plot 1	Control	Plant 15	Pod 2	Bean 3	11.14	8.34	9.91
2018	Plot 1	Control	Plant 15	Pod 2	Bean 4	10.79	7.78	9.22
2018	Plot 1	Control	Plant 15	Pod 3	Bean 1	9.47	6.9	8.11
2018	Plot 1	Control	Plant 15	Pod 3	Bean 2	8.93	6.98	8.07
2018	Plot 1	Control	Plant 15	Pod 3	Bean 3	8.79	6.67	8.27
2018	Plot 1	Control	Plant 15	Pod 3	Bean 4	9.26	6.97	8.04
2018	Plot 1	Control	Plant 15	Pod 4	Bean 1	9.79	6.65	8.19
2018	Plot 1	Control	Plant 15	Pod 4	Bean 2	10.05	6.83	8.31
2018	Plot 1	Control	Plant 15	Pod 4	Bean 3	9.8	6.84	7.92
2018	Plot 1	Control	Plant 15	Pod 5	Bean 1	8.39	6.82	8.14
2018	Plot 1	Control	Plant 15	Pod 5	Bean 2	9.07	6.18	8.16
2018	Plot 1	Control	Plant 15	Pod 5	Bean 3	9.21	7.1	8.32
2018	Plot 1	Control	Plant 15	Pod 5	Bean 4	10.5	6.95	8.29
2018	Plot 1	Control	Plant 15	Pod 6	Bean 1	9.4	6.72	8.55
2018	Plot 1	Control	Plant 15	Pod 6	Bean 2	9.14	7.05	8.3
2018	Plot 1	Control	Plant 15	Pod 6	Bean 3	9.04	7	8.47
2018	Plot 1	Control	Plant 15	Pod 6	Bean 4	9.54	7.19	8.06
2018	Plot 1	Control	Plant 15	Pod 7	Bean 1	9.62	7.16	8.9
2018	Plot 1	Control	Plant 15	Pod 7	Bean 2	9.88	6.92	9.01
2018	Plot 1	Control	Plant 15	Pod 7	Bean 3	10.04	7.28	8.46
2018	Plot 1	Control	Plant 15	Pod 8	Bean 1	9.32	6.66	8.58
2018	Plot 1	Control	Plant 15	Pod 8	Bean 2	9.36	7.35	8.25
2018	Plot 1	Control	Plant 15	Pod 9	Bean 1	10.7	7.31	9.11
2018	Plot 1	Control	Plant 15	Pod 9	Bean 2	11.48	7.59	9.09
2018	Plot 1	Control	Plant 16	Pod 1	Bean 1	12.62	9.28	10.36
2018	Plot 1	Control	Plant 16	Pod 1	Bean 2	12.98	8.91	10.93
2018	Plot 1	Control	Plant 16	Pod 1	Bean 3	13.64	8.75	11.3
2018	Plot 1	Control	Plant 16	Pod 1	Bean 4	13.21	8.51	11.09
2018	Plot 1	Control	Plant 16	Pod 2	Bean 1	9.3	6.61	8.12
2018	Plot 1	Control	Plant 16	Pod 2	Bean 2	9.62	7.02	8.66
2018	Plot 1	Control	Plant 16	Pod 2	Bean 3	9.81	6.79	8.06
2018	Plot 1	Control	Plant 16	Pod 3	Bean 1	13.45	8.62	10.2
2018	Plot 1	Control	Plant 16	Pod 3	Bean 2	13.85	8.28	10.87
2018	Plot 1	Control	Plant 16	Pod 3	Bean 3	13.1	8.29	10.5
2018	Plot 1	Control	Plant 16	Pod 4	Bean 1	13.61	8.37	10.84
2018	Plot 1	Control	Plant 16	Pod 4	Bean 2	14.03	8.25	11.24
2018	Plot 1	Control	Plant 16	Pod 4	Bean 3	12.76	8.45	10.8
2018	Plot 1	Control	Plant 16	Pod 4	Bean 4	13.44	9.24	10.81
2018	Plot 1	Control	Plant 16	Pod 5	Bean 1	13.19	8	9.95
2018	Plot 1	Control	Plant 16	Pod 5	Bean 2	12.37	7.68	9.48
2018	Plot 1	Control	Plant 16	Pod 5	Bean 3	12.13	7.13	9.11
2018	Plot 1	Control	Plant 16	Pod 5	Bean 4	11.9	7.3	9.28
2018	Plot 1	Control	Plant 17	Pod 1	Bean 1	10.61	7.09	9.15
2018	Plot 1	Control	Plant 17	Pod 1	Bean 2	10.4	7.32	9.06
2018	Plot 1	Control	Plant 17	Pod 1	Bean 3	11.33	7.49	9.08
2018	Plot 1	Control	Plant 17	Pod 2	Bean 1	10.36	7.01	8.67
2018	Plot 1	Control	Plant 17	Pod 2	Bean 2	10.24	7.47	9.4
2018	Plot 1	Control	Plant 17	Pod 2	Bean 3	9.92	7.07	8.44
2018	Plot 1	Control	Plant 17	Pod 2	Bean 4	10.38	6.66	8.67
2018	Plot 1	Control	Plant 17	Pod 3	Bean 1	13.83	8.68	10.86
2018	Plot 1	Control	Plant 17	Pod 3	Bean 2	13.21	9.15	10.37
2018	Plot 1	Control	Plant 18	Pod 1	Bean 1	7.91	6.5	7.85
2018	Plot 1	Control	Plant 18	Pod 1	Bean 2	8.17	5.99	7.73
2018	Plot 1	Control	Plant 18	Pod 1	Bean 3	9.66	5.74	7.32
2018	Plot 1	Control	Plant 18	Pod 1	Bean 4	7.58	5.63	6.72
2018	Plot 1	Control	Plant 18	Pod 2	Bean 1	8.2	5.91	6.97
2018	Plot 1	Control	Plant 18	Pod 2	Bean 2	7.9	6.05	7.12
2018	Plot 1	Control	Plant 18	Pod 2	Bean 3	7.17	5.63	6.72
2018	Plot 1	Control	Plant 18	Pod 3	Bean 1	8	5.66	6.99
2018	Plot 1	Control	Plant 18	Pod 3	Bean 2	7.33	6	7.29
2018	Plot 1	Control	Plant 18	Pod 3	Bean 3	7.77	5.84	7.49
2018	Plot 1	Control	Plant 18	Pod 3	Bean 4	6.38	4.96	5.75
2018	Plot 1	Control	Plant 18	Pod 4	Bean 1	8.55	6.29	7.67
2018	Plot 1	Control	Plant 18	Pod 4	Bean 2	8.08	6.08	8.02
2018	Plot 1	Control	Plant 18	Pod 4	Bean 3	7.57	6.39	7.49
2018	Plot 1	Control	Plant 18	Pod 4	Bean 4	8.31	6.02	7.11
2018	Plot 1	Control	Plant 18	Pod 5	Bean 1	8.28	6.16	7.29
2018	Plot 1	Control	Plant 18	Pod 5	Bean 2	7.94	6.12	7.34
2018	Plot 1	Control	Plant 18	Pod 5	Bean 3	7.74	6	6.71
2018	Plot 1	Control	Plant 18	Pod 6	Bean 1	8.51	7.29	5.95
2018	Plot 1	Control	Plant 18	Pod 6	Bean 2	7.96	5.86	7.25
2018	Plot 1	Control	Plant 18	Pod 6	Bean 3	7.63	5.59	6.95
2018	Plot 1	Control	Plant 18	Pod 6	Bean 4	6.82	5.74	5.86
2018	Plot 1	Control	Plant 19	Pod 1	Bean 1	10.56	8.85	10.32
2018	Plot 1	Control	Plant 19	Pod 1	Bean 2	10.5	9.33	11
2018	Plot 1	Control	Plant 19	Pod 1	Bean 3	10.77	8.98	10.76
2018	Plot 1	Control	Plant 19	Pod 1	Bean 4	10.66	8.74	10.11
2018	Plot 1	Control	Plant 19	Pod 2	Bean 1	12.73	8.96	11.04
2018	Plot 1	Control	Plant 19	Pod 2	Bean 2	11.98	9.09	11.93
2018	Plot 1	Control	Plant 19	Pod 2	Bean 3	12.39	9.39	11.08
2018	Plot 1	Control	Plant 19	Pod 3	Bean 1	13.55	9.26	10.35
2018	Plot 1	Control	Plant 19	Pod 3	Bean 2	13.03	8.34	10.64
2018	Plot 1	Control	Plant 19	Pod 3	Bean 3	12.09	8.94	11.03
2018	Plot 1	Control	Plant 19	Pod 4	Bean 1	10.27	7.42	9.14
2018	Plot 1	Control	Plant 19	Pod 4	Bean 2	10.39	7.9	9.58
2018	Plot 1	Control	Plant 19	Pod 4	Bean 3	10.04	8.41	9.48
2018	Plot 1	Control	Plant 19	Pod 4	Bean 4	10.5	8.5	9.45
2018	Plot 1	Control	Plant 19	Pod 5	Bean 1	10.43	7.39	8.38
2018	Plot 1	Control	Plant 19	Pod 5	Bean 2	9.46	7.48	8.72
2018	Plot 1	Control	Plant 19	Pod 5	Bean 3	10.03	7.56	8.89
2018	Plot 1	Control	Plant 19	Pod 5	Bean 4	10.06	7.74	8.86
2018	Plot 1	Control	Plant 20	Pod 1	Bean 1	11.17	7.73	9.9
2018	Plot 1	Control	Plant 20	Pod 1	Bean 2	9.96	8.24	9.31
2018	Plot 1	Control	Plant 20	Pod 1	Bean 3	10.14	8.01	9.51
2018	Plot 1	Control	Plant 20	Pod 1	Bean 4	9.07	7.5	8.13
2018	Plot 1	Control	Plant 20	Pod 2	Bean 1	12.17	8.05	9.35
2018	Plot 1	Control	Plant 20	Pod 2	Bean 2	11.89	7.39	9.29
2018	Plot 1	Control	Plant 20	Pod 3	Bean 1	9.4	6.34	8.01
2018	Plot 1	Control	Plant 20	Pod 3	Bean 2	9.57	6.25	7.8
2018	Plot 1	Control	Plant 20	Pod 3	Bean 3	8.55	5.12	6.88
2018	Plot 1	Control	Plant 20	Pod 4	Bean 1	9.56	6.76	8.81
2018	Plot 1	Control	Plant 20	Pod 4	Bean 2	9.77	6.71	8.67
2018	Plot 1	Control	Plant 20	Pod 4	Bean 3	9.64	6.66	8.46
2018	Plot 1	Control	Plant 20	Pod 4	Bean 4	9.59	6.83	8.12
2018	Plot 1	Control	Plant 20	Pod 5	Bean 1	9.63	6.86	8.26
2018	Plot 1	Control	Plant 20	Pod 5	Bean 2	10.19	6.59	8.62
2018	Plot 1	Control	Plant 20	Pod 5	Bean 3	10.03	6.61	8.2
2018	Plot 2	Macroalgae	Plant 1	Pod 1	Bean 1	12.04	8.88	10.93
2018	Plot 2	Macroalgae	Plant 1	Pod 1	Bean 2	11.52	8.23	10.62
2018	Plot 2	Macroalgae	Plant 1	Pod 1	Bean 3	10.45	8.79	10.32
2018	Plot 2	Macroalgae	Plant 1	Pod 1	Bean 4	11.98	9.01	9.67
2018	Plot 2	Macroalgae	Plant 1	Pod 2	Bean 1	9.5	7.25	8.71
2018	Plot 2	Macroalgae	Plant 1	Pod 2	Bean 2	9.82	7.63	8.73
2018	Plot 2	Macroalgae	Plant 1	Pod 3	Bean 1	10.65	8.06	9.39
2018	Plot 2	Macroalgae	Plant 1	Pod 3	Bean 2	10.96	8.15	8.99
2018	Plot 2	Macroalgae	Plant 1	Pod 4	Bean 1	11.88	7.64	9.22
2018	Plot 2	Macroalgae	Plant 1	Pod 5	Bean 1	10.92	7.67	9.34
2018	Plot 2	Macroalgae	Plant 1	Pod 5	Bean 2	10.3	7.42	9.43
2018	Plot 2	Macroalgae	Plant 1	Pod 5	Bean 3	9.62	7.46	9.82
2018	Plot 2	Macroalgae	Plant 1	Pod 5	Bean 4	11.09	8.18	9.3
2018	Plot 2	Macroalgae	Plant 1	Pod 6	Bean 1	10.64	7.34	9.4
2018	Plot 2	Macroalgae	Plant 1	Pod 6	Bean 2	10.39	7.63	9.19
2018	Plot 2	Macroalgae	Plant 1	Pod 6	Bean 3	10.08	7.76	9.36
2018	Plot 2	Macroalgae	Plant 1	Pod 6	Bean 4	11.12	8.04	9.06
2018	Plot 2	Macroalgae	Plant 1	Pod 7	Bean 1	9.83	7.7	8.56
2018	Plot 2	Macroalgae	Plant 1	Pod 7	Bean 2	10.13	7.48	8.88
2018	Plot 2	Macroalgae	Plant 1	Pod 7	Bean 3	10.38	7.64	9.1
2018	Plot 2	Macroalgae	Plant 1	Pod 7	Bean 4	10.74	7.97	9.09
2018	Plot 2	Macroalgae	Plant 1	Pod 8	Bean 1	11.45	8.96	10.46
2018	Plot 2	Macroalgae	Plant 1	Pod 8	Bean 2	11.39	8.4	10.15
2018	Plot 2	Macroalgae	Plant 1	Pod 8	Bean 3	10.25	8.68	9.09
2018	Plot 2	Macroalgae	Plant 1	Pod 8	Bean 4	9.1	7.93	8.68
2018	Plot 2	Macroalgae	Plant 1	Pod 9	Bean 1	10.45	7.36	9.02
2018	Plot 2	Macroalgae	Plant 1	Pod 9	Bean 2	10.48	7.42	9.1
2018	Plot 2	Macroalgae	Plant 1	Pod 9	Bean 3	10.59	7.53	9.21
2018	Plot 2	Macroalgae	Plant 1	Pod 9	Bean 4	10.31	7.68	8.82
2018	Plot 2	Macroalgae	Plant 1	Pod 10	Bean 1	9.65	6.64	8.28
2018	Plot 2	Macroalgae	Plant 1	Pod 10	Bean 2	9.83	6.96	8.8
2018	Plot 2	Macroalgae	Plant 1	Pod 10	Bean 3	9.39	6.99	8.45
2018	Plot 2	Macroalgae	Plant 1	Pod 10	Bean 4	9.33	7.12	8.47
2018	Plot 2	Macroalgae	Plant 1	Pod 11	Bean 1	10.74	7.46	9.15
2018	Plot 2	Macroalgae	Plant 1	Pod 11	Bean 2	9.89	8.14	9.77
2018	Plot 2	Macroalgae	Plant 1	Pod 11	Bean 3	10.64	8.1	9.64
2018	Plot 2	Macroalgae	Plant 1	Pod 11	Bean 4	10.73	8.3	9.23
2018	Plot 2	Macroalgae	Plant 2	Pod 1	Bean 1	11.29	8.29	10.06
2018	Plot 2	Macroalgae	Plant 2	Pod 1	Bean 2	11.85	8.05	10.54
2018	Plot 2	Macroalgae	Plant 2	Pod 1	Bean 3	10.89	8.07	10.07
2018	Plot 2	Macroalgae	Plant 2	Pod 1	Bean 4	11.49	7.86	9.06
2018	Plot 2	Macroalgae	Plant 2	Pod 2	Bean 1	11.79	8.48	10.22
2018	Plot 2	Macroalgae	Plant 2	Pod 2	Bean 2	11.82	8.12	9.93
2018	Plot 2	Macroalgae	Plant 2	Pod 2	Bean 3	11.2	8.57	9.29
2018	Plot 2	Macroalgae	Plant 2	Pod 3	Bean 1	10.86	8.21	10.28
2018	Plot 2	Macroalgae	Plant 2	Pod 3	Bean 2	10.09	7.98	9.4
2018	Plot 2	Macroalgae	Plant 2	Pod 3	Bean 3	11.15	8.11	9.64
2018	Plot 2	Macroalgae	Plant 2	Pod 3	Bean 4	9.05	8.07	8.21
2018	Plot 2	Macroalgae	Plant 2	Pod 4	Bean 1	11.02	7.93	8.03
2018	Plot 2	Macroalgae	Plant 2	Pod 4	Bean 2	10.43	7.97	9.26
2018	Plot 2	Macroalgae	Plant 2	Pod 4	Bean 3	10.49	7.24	8.51
2018	Plot 2	Macroalgae	Plant 3	Pod 1	Bean 1	10.63	7.04	8.26
2018	Plot 2	Macroalgae	Plant 3	Pod 1	Bean 2	9.09	6.71	7.42
2018	Plot 2	Macroalgae	Plant 3	Pod 1	Bean 3	8.11	5.7	7.49
2018	Plot 2	Macroalgae	Plant 3	Pod 2	Bean 1	9.58	6.51	8.45
2018	Plot 2	Macroalgae	Plant 3	Pod 2	Bean 2	9.73	6.79	7.88
2018	Plot 2	Macroalgae	Plant 3	Pod 2	Bean 3	8.97	6.81	7.46
2018	Plot 2	Macroalgae	Plant 3	Pod 3	Bean 1	9.48	6.4	7.61
2018	Plot 2	Macroalgae	Plant 3	Pod 3	Bean 2	10.06	5.54	8.08
2018	Plot 2	Macroalgae	Plant 3	Pod 3	Bean 3	10.37	6.39	6.85
2018	Plot 2	Macroalgae	Plant 3	Pod 4	Bean 1	11.57	7.76	9.95
2018	Plot 2	Macroalgae	Plant 3	Pod 4	Bean 2	11.36	7.53	9.31
2018	Plot 2	Macroalgae	Plant 3	Pod 4	Bean 3	11.04	8.05	10.06
2018	Plot 2	Macroalgae	Plant 4	Pod 1	Bean 1	10.58	6.82	8.7
2018	Plot 2	Macroalgae	Plant 4	Pod 1	Bean 2	10.68	7.08	8.54
2018	Plot 2	Macroalgae	Plant 4	Pod 1	Bean 3	10.36	6.85	8.15
2018	Plot 2	Macroalgae	Plant 4	Pod 2	Bean 1	8.85	6.75	8.2
2018	Plot 2	Macroalgae	Plant 4	Pod 2	Bean 2	9.23	6.59	8.32
2018	Plot 2	Macroalgae	Plant 4	Pod 2	Bean 3	8.38	6.18	8.06
2018	Plot 2	Macroalgae	Plant 4	Pod 2	Bean 4	9.26	6.45	7.72
2018	Plot 2	Macroalgae	Plant 4	Pod 3	Bean 1	9.05	6.76	8.48
2018	Plot 2	Macroalgae	Plant 4	Pod 3	Bean 2	8.89	6.58	8.28
2018	Plot 2	Macroalgae	Plant 4	Pod 3	Bean 3	8.9	6.54	8.36
2018	Plot 2	Macroalgae	Plant 4	Pod 3	Bean 4	9.2	6.55	7.87
2018	Plot 2	Macroalgae	Plant 4	Pod 4	Bean 1	9.13	6.89	8.77
2018	Plot 2	Macroalgae	Plant 4	Pod 4	Bean 2	8.79	6.89	8.62
2018	Plot 2	Macroalgae	Plant 4	Pod 4	Bean 3	8.29	6.77	8.05
2018	Plot 2	Macroalgae	Plant 4	Pod 4	Bean 4	8.42	6.87	7.95
2018	Plot 2	Macroalgae	Plant 4	Pod 5	Bean 1	9.91	6.45	8.22
2018	Plot 2	Macroalgae	Plant 4	Pod 5	Bean 2	9.55	6.13	7.57
2018	Plot 2	Macroalgae	Plant 4	Pod 5	Bean 3	9.91	6.45	8.22
2018	Plot 2	Macroalgae	Plant 4	Pod 6	Bean 1	9.55	6.13	7.57
2018	Plot 2	Macroalgae	Plant 4	Pod 6	Bean 2	9.57	6.8	7.91
2018	Plot 2	Macroalgae	Plant 4	Pod 6	Bean 3	8.71	6.88	8.66
2018	Plot 2	Macroalgae	Plant 4	Pod 6	Bean 4	9.51	6.6	8.03
2018	Plot 2	Macroalgae	Plant 4	Pod 7	Bean 1	10.88	7.75	8.98
2018	Plot 2	Macroalgae	Plant 4	Pod 7	Bean 2	11.33	8.08	9.4
2018	Plot 2	Macroalgae	Plant 4	Pod 7	Bean 3	10.61	7.14	8.07
2018	Plot 2	Macroalgae	Plant 5	Pod 1	Bean 1	11.09	7.42	9.25
2018	Plot 2	Macroalgae	Plant 5	Pod 1	Bean 2	10.69	7.99	9.26
2018	Plot 2	Macroalgae	Plant 5	Pod 1	Bean 3	11.04	7.86	8.86
2018	Plot 2	Macroalgae	Plant 5	Pod 2	Bean 1	10.47	8.11	9.58
2018	Plot 2	Macroalgae	Plant 5	Pod 2	Bean 2	10.66	7.9	9.52
2018	Plot 2	Macroalgae	Plant 5	Pod 2	Bean 3	10.8	7.8	8.92
2018	Plot 2	Macroalgae	Plant 5	Pod 3	Bean 1	12.06	8.07	9.76
2018	Plot 2	Macroalgae	Plant 5	Pod 3	Bean 2	12.23	8.25	9.43
2018	Plot 2	Macroalgae	Plant 5	Pod 4	Bean 1	10.42	8.49	10.36
2018	Plot 2	Macroalgae	Plant 5	Pod 4	Bean 2	10.17	8.18	9.99
2018	Plot 2	Macroalgae	Plant 5	Pod 4	Bean 3	9.04	7.93	9.66
2018	Plot 2	Macroalgae	Plant 5	Pod 4	Bean 4	10.04	7.7	8.85
2018	Plot 2	Macroalgae	Plant 5	Pod 5	Bean 1	9.36	8.09	9.35
2018	Plot 2	Macroalgae	Plant 5	Pod 5	Bean 2	10.39	8.25	9.66
2018	Plot 2	Macroalgae	Plant 5	Pod 5	Bean 3	10.61	7.14	9.95
2018	Plot 2	Macroalgae	Plant 5	Pod 6	Bean 1	11.74	7.55	10.16
2018	Plot 2	Macroalgae	Plant 5	Pod 6	Bean 2	11.27	8.24	10.07
2018	Plot 2	Macroalgae	Plant 5	Pod 6	Bean 3	11.16	8.3	9.73
2018	Plot 2	Macroalgae	Plant 5	Pod 7	Bean 1	11.16	7.87	9.92
2018	Plot 2	Macroalgae	Plant 5	Pod 7	Bean 2	10.63	7.53	9.81
2018	Plot 2	Macroalgae	Plant 5	Pod 7	Bean 3	10.88	8.21	10.61
2018	Plot 2	Macroalgae	Plant 5	Pod 7	Bean 4	10.96	7.98	9.56
2018	Plot 2	Macroalgae	Plant 6	Pod 1	Bean 1	9.65	7.13	8.41
2018	Plot 2	Macroalgae	Plant 6	Pod 1	Bean 2	9.29	7.48	7.96
2018	Plot 2	Macroalgae	Plant 6	Pod 1	Bean 3	10.28	7.94	9.56
2018	Plot 2	Macroalgae	Plant 6	Pod 1	Bean 4	5.15	4.32	4.41
2018	Plot 2	Macroalgae	Plant 6	Pod 2	Bean 1	11.46	7.71	9.32
2018	Plot 2	Macroalgae	Plant 6	Pod 2	Bean 2	11.02	8.1	9.83
2018	Plot 2	Macroalgae	Plant 6	Pod 3	Bean 1	9.83	7.88	8.52
2018	Plot 2	Macroalgae	Plant 6	Pod 3	Bean 2	8.64	6.45	6.73
2018	Plot 2	Macroalgae	Plant 6	Pod 3	Bean 3	10.5	7.2	8.86
2018	Plot 2	Macroalgae	Plant 6	Pod 3	Bean 4	7.23	5.44	6.29
2018	Plot 2	Macroalgae	Plant 6	Pod 4	Bean 1	8.67	6.86	7.88
2018	Plot 2	Macroalgae	Plant 6	Pod 4	Bean 2	9.7	7.91	8.88
2018	Plot 2	Macroalgae	Plant 6	Pod 4	Bean 3	9.67	7.37	8.01
2018	Plot 2	Macroalgae	Plant 7	Pod 1	Bean 1	12.19	7.87	9.4
2018	Plot 2	Macroalgae	Plant 7	Pod 1	Bean 2	11.89	8	9.96
2018	Plot 2	Macroalgae	Plant 7	Pod 1	Bean 3	11.06	7.87	9.53
2018	Plot 2	Macroalgae	Plant 7	Pod 2	Bean 1	12.77	8.7	11.7
2018	Plot 2	Macroalgae	Plant 7	Pod 2	Bean 2	13.25	8.75	10.44
2018	Plot 2	Macroalgae	Plant 7	Pod 3	Bean 1	9.64	7.72	8.67
2018	Plot 2	Macroalgae	Plant 7	Pod 3	Bean 2	11.81	8.24	10.22
2018	Plot 2	Macroalgae	Plant 7	Pod 3	Bean 3	11.74	8.01	10.32
2018	Plot 2	Macroalgae	Plant 7	Pod 3	Bean 4	10.52	7.66	9.05
2018	Plot 2	Macroalgae	Plant 7	Pod 4	Bean 1	12.91	9.31	10.15
2018	Plot 2	Macroalgae	Plant 7	Pod 5	Bean 1	10.49	7.57	9.48
2018	Plot 2	Macroalgae	Plant 7	Pod 5	Bean 2	10.71	8.08	9.52
2018	Plot 2	Macroalgae	Plant 7	Pod 5	Bean 3	10.81	7.75	9.2
2018	Plot 2	Macroalgae	Plant 7	Pod 6	Bean 1	11.69	7.96	9.69
2018	Plot 2	Macroalgae	Plant 7	Pod 6	Bean 2	11.77	8.06	9.62
2018	Plot 2	Macroalgae	Plant 7	Pod 6	Bean 3	11.85	7.91	9.63
2018	Plot 2	Macroalgae	Plant 8	Pod 1	Bean 1	14.18	9.56	11.24
2018	Plot 2	Macroalgae	Plant 8	Pod 1	Bean 2	14.23	9.09	11.78
2018	Plot 2	Macroalgae	Plant 8	Pod 1	Bean 3	14.11	9.33	11.43
2018	Plot 2	Macroalgae	Plant 8	Pod 2	Bean 1	13.53	10.87	11.06
2018	Plot 2	Macroalgae	Plant 8	Pod 2	Bean 2	12.83	8.58	10.53
2018	Plot 2	Macroalgae	Plant 8	Pod 2	Bean 3	5.89	3.96	4.31
2018	Plot 2	Macroalgae	Plant 8	Pod 3	Bean 1	15.2	9.37	12.36
2018	Plot 2	Macroalgae	Plant 8	Pod 3	Bean 2	15.23	9.36	12.52
2018	Plot 2	Macroalgae	Plant 8	Pod 3	Bean 3	14.35	9.4	11.27
2018	Plot 2	Macroalgae	Plant 8	Pod 3	Bean 4	13.74	9.08	11.65
2018	Plot 2	Macroalgae	Plant 8	Pod 4	Bean 1	15.11	9.38	12.03
2018	Plot 2	Macroalgae	Plant 8	Pod 4	Bean 2	15.15	8.56	12.31
2018	Plot 2	Macroalgae	Plant 8	Pod 4	Bean 3	14.96	9.26	12.38
2018	Plot 2	Macroalgae	Plant 8	Pod 5	Bean 1	13.31	8.94	10.91
2018	Plot 2	Macroalgae	Plant 8	Pod 5	Bean 2	13.79	8.95	11.35
2018	Plot 2	Macroalgae	Plant 8	Pod 5	Bean 3	14.14	9.22	11.39
2018	Plot 2	Macroalgae	Plant 8	Pod 5	Bean 4	14.46	8.96	11.77
2018	Plot 2	Macroalgae	Plant 8	Pod 6	Bean 1	13.49	9.12	10.75
2018	Plot 2	Macroalgae	Plant 8	Pod 6	Bean 2	13.81	9.14	11.24
2018	Plot 2	Macroalgae	Plant 8	Pod 6	Bean 3	13.57	8.72	11.29
2018	Plot 3	Atlantic cod	Plant 1	Pod 1	Bean 1	12.26	8.33	10.53
2018	Plot 3	Atlantic cod	Plant 1	Pod 1	Bean 2	12.79	8	10.79
2018	Plot 3	Atlantic cod	Plant 1	Pod 1	Bean 3	12.25	7.58	10.33
2018	Plot 3	Atlantic cod	Plant 1	Pod 2	Bean 1	11.71	7.69	10.32
2018	Plot 3	Atlantic cod	Plant 1	Pod 2	Bean 2	10.15	7.19	8.7
2018	Plot 3	Atlantic cod	Plant 1	Pod 2	Bean 3	9.91	6.77	9.26
2018	Plot 3	Atlantic cod	Plant 1	Pod 2	Bean 4	10.98	6.84	9.09
2018	Plot 3	Atlantic cod	Plant 1	Pod 3	Bean 1	10.72	8.06	9.82
2018	Plot 3	Atlantic cod	Plant 1	Pod 3	Bean 2	11.16	7.99	10.41
2018	Plot 3	Atlantic cod	Plant 1	Pod 3	Bean 3	9.78	7.77	9.08
2018	Plot 3	Atlantic cod	Plant 2	Pod 1	Bean 1	7.06	4.76	5.73
2018	Plot 3	Atlantic cod	Plant 2	Pod 1	Bean 2	6.7	4.66	5.35
2018	Plot 3	Atlantic cod	Plant 2	Pod 1	Bean 3	3.88	1.34	2.95
2018	Plot 3	Atlantic cod	Plant 2	Pod 2	Bean 1	6.82	4.97	6.01
2018	Plot 3	Atlantic cod	Plant 2	Pod 2	Bean 2	7.94	5.38	6.12
2018	Plot 3	Atlantic cod	Plant 2	Pod 2	Bean 3	8.17	5.31	6.33
2018	Plot 3	Atlantic cod	Plant 4	Pod 1	Bean 1	12.31	8.63	10.89
2018	Plot 3	Atlantic cod	Plant 4	Pod 1	Bean 2	12.08	8.79	11.11
2018	Plot 3	Atlantic cod	Plant 4	Pod 1	Bean 3	10.59	8.76	10.82
2018	Plot 3	Atlantic cod	Plant 4	Pod 1	Bean 4	11.02	8.6	10.35
2018	Plot 3	Atlantic cod	Plant 4	Pod 2	Bean 1	8.87	5.87	8.17
2018	Plot 3	Atlantic cod	Plant 4	Pod 2	Bean 2	9.67	6.99	8.11
2018	Plot 3	Atlantic cod	Plant 4	Pod 2	Bean 3	11.2	7.97	10.62
2018	Plot 3	Atlantic cod	Plant 4	Pod 2	Bean 4	10.41	7.79	10.47
2018	Plot 3	Atlantic cod	Plant 4	Pod 3	Bean 1	12.3	8.19	10.67
2018	Plot 3	Atlantic cod	Plant 4	Pod 3	Bean 2	12.03	8.86	10.22
2018	Plot 3	Atlantic cod	Plant 4	Pod 3	Bean 3	11.74	8.04	10.91
2018	Plot 3	Atlantic cod	Plant 5	Pod 1	Bean 1	11.38	7.56	9.83
2018	Plot 3	Atlantic cod	Plant 5	Pod 1	Bean 2	12.17	7.41	9.77
2018	Plot 3	Atlantic cod	Plant 5	Pod 2	Bean 1	9.27	6.84	7.54
2018	Plot 3	Atlantic cod	Plant 5	Pod 2	Bean 2	10.38	7.33	8.59
2018	Plot 3	Atlantic cod	Plant 5	Pod 2	Bean 3	11.88	8.06	9.86
2018	Plot 3	Atlantic cod	Plant 5	Pod 2	Bean 4	11.17	7.35	9.86
2018	Plot 3	Atlantic cod	Plant 5	Pod 3	Bean 1	12.03	9.76	9.75
2018	Plot 3	Atlantic cod	Plant 5	Pod 3	Bean 2	11.85	7.72	10.56
2018	Plot 3	Atlantic cod	Plant 5	Pod 3	Bean 3	11.27	7.55	9
2018	Plot 3	Atlantic cod	Plant 5	Pod 4	Bean 1	10.99	7.55	9.28
2018	Plot 3	Atlantic cod	Plant 5	Pod 4	Bean 2	10.8	7.85	9.72
2018	Plot 3	Atlantic cod	Plant 5	Pod 4	Bean 3	9.24	7.61	9.23
2018	Plot 3	Atlantic cod	Plant 5	Pod 4	Bean 4	8.12	7.1	7.55
2018	Plot 3	Atlantic cod	Plant 6	Pod 1	Bean 1	9.53	8.3	10.3
2018	Plot 3	Atlantic cod	Plant 6	Pod 1	Bean 2	8.24	7.3	7.55
2018	Plot 3	Atlantic cod	Plant 6	Pod 1	Bean 3	9.64	7.59	8.56
2018	Plot 3	Atlantic cod	Plant 6	Pod 2	Bean 1	11.32	8.61	10.83
2018	Plot 3	Atlantic cod	Plant 6	Pod 2	Bean 2	12.56	8.74	10.93
2018	Plot 3	Atlantic cod	Plant 6	Pod 2	Bean 3	11.84	8.87	10.36
2018	Plot 3	Atlantic cod	Plant 6	Pod 2	Bean 4	10.5	8.42	9.42
2018	Plot 3	Atlantic cod	Plant 6	Pod 3	Bean 1	11.08	7.79	9.03
2018	Plot 3	Atlantic cod	Plant 6	Pod 3	Bean 2	11	7.72	9
2018	Plot 3	Atlantic cod	Plant 6	Pod 4	Bean 1	9.76	7.56	8.73
2018	Plot 3	Atlantic cod	Plant 6	Pod 4	Bean 2	9.68	7.77	7.75
2018	Plot 3	Atlantic cod	Plant 6	Pod 4	Bean 3	9.46	7.93	9.13
2018	Plot 3	Atlantic cod	Plant 6	Pod 5	Bean 1	11.22	7.18	9.47
2018	Plot 3	Atlantic cod	Plant 6	Pod 5	Bean 2	12.3	7.98	10.85
2018	Plot 3	Atlantic cod	Plant 6	Pod 5	Bean 3	10.98	7.71	9.78
2018	Plot 3	Atlantic cod	Plant 6	Pod 6	Bean 1	12.02	8.11	10.58
2018	Plot 3	Atlantic cod	Plant 6	Pod 6	Bean 2	11.51	8.47	9.92
2018	Plot 3	Atlantic cod	Plant 6	Pod 6	Bean 3	12.89	8.21	10.61
2018	Plot 3	Atlantic cod	Plant 7	Pod 1	Bean 1	12.99	9.19	11.56
2018	Plot 3	Atlantic cod	Plant 7	Pod 1	Bean 2	12.86	9.15	11.49
2018	Plot 3	Atlantic cod	Plant 7	Pod 1	Bean 3	11.07	9.96	11.09
2018	Plot 3	Atlantic cod	Plant 7	Pod 1	Bean 4	12.67	9.63	10.64
2018	Plot 3	Atlantic cod	Plant 7	Pod 2	Bean 1	13.16	9.04	11.21
2018	Plot 3	Atlantic cod	Plant 7	Pod 2	Bean 2	11.07	8.92	11.32
2018	Plot 3	Atlantic cod	Plant 7	Pod 2	Bean 3	12.6	8.76	10.96
2018	Plot 3	Atlantic cod	Plant 7	Pod 2	Bean 4	11.32	9.54	10.19
2018	Plot 3	Atlantic cod	Plant 8	Pod 1	Bean 1	10.42	8.72	9.35
2018	Plot 3	Atlantic cod	Plant 8	Pod 1	Bean 2	10.64	8.61	9.47
2018	Plot 3	Atlantic cod	Plant 8	Pod 2	Bean 1	11.55	9.04	10.89
2018	Plot 3	Atlantic cod	Plant 8	Pod 2	Bean 2	11.44	8.69	8.47
2018	Plot 3	Atlantic cod	Plant 8	Pod 2	Bean 3	10.96	8.1	8.68
2018	Plot 3	Atlantic cod	Plant 8	Pod 3	Bean 1	10.39	8.49	10.42
2018	Plot 3	Atlantic cod	Plant 8	Pod 3	Bean 2	11.39	8.57	10.79
2018	Plot 3	Atlantic cod	Plant 8	Pod 3	Bean 3	10.67	8.87	9.38
2018	Plot 3	Atlantic cod	Plant 8	Pod 4	Bean 1	8.77	8.68	8.9
2018	Plot 3	Atlantic cod	Plant 8	Pod 4	Bean 2	9.56	7.66	9.52
2018	Plot 3	Atlantic cod	Plant 8	Pod 4	Bean 3	10.13	9.17	9.54
2018	Plot 3	Atlantic cod	Plant 8	Pod 4	Bean 4	9.24	9.11	9.17
2018	Plot 3	Atlantic cod	Plant 8	Pod 5	Bean 1	12.46	9.58	11.41
2018	Plot 3	Atlantic cod	Plant 8	Pod 5	Bean 2	11.55	9.19	10.87
2018	Plot 3	Atlantic cod	Plant 8	Pod 5	Bean 3	11.55	8.66	10.23
2018	Plot 3	Atlantic cod	Plant 8	Pod 5	Bean 4	9.65	7.95	9.6
2018	Plot 3	Atlantic cod	Plant 8	Pod 6	Bean 1	11.31	8.85	9.51
2018	Plot 3	Atlantic cod	Plant 8	Pod 6	Bean 2	12.61	9.29	11.37
2018	Plot 3	Atlantic cod	Plant 8	Pod 6	Bean 3	11.97	9.37	9.88
2018	Plot 3	Atlantic cod	Plant 8	Pod 6	Bean 4	7.24	5.6	5.66
2018	Plot 3	Atlantic cod	Plant 8	Pod 6	Bean 5	10.51	9.41	10.61
2018	Plot 3	Atlantic cod	Plant 8	Pod 7	Bean 1	10.61	9.02	9.68
2018	Plot 3	Atlantic cod	Plant 8	Pod 7	Bean 2	11.08	8.98	9.78
2018	Plot 3	Atlantic cod	Plant 8	Pod 7	Bean 3	10.24	8.17	9.61
2018	Plot 3	Atlantic cod	Plant 8	Pod 7	Bean 4	11.14	8.63	10.66
2018	Plot 3	Atlantic cod	Plant 8	Pod 8	Bean 1	12.47	9.45	11.55
2018	Plot 3	Atlantic cod	Plant 8	Pod 8	Bean 2	12.26	8.93	9.89
2018	Plot 3	Atlantic cod	Plant 8	Pod 8	Bean 3	11.64	9.6	11.47
2018	Plot 3	Atlantic cod	Plant 8	Pod 9	Bean 1	11.17	8.67	10.25
2018	Plot 3	Atlantic cod	Plant 8	Pod 9	Bean 2	10.31	8.28	8.92
2018	Plot 3	Atlantic cod	Plant 8	Pod 9	Bean 3	10.8	8.58	10.09
2018	Plot 3	Atlantic cod	Plant 8	Pod 9	Bean 4	7.55	4.26	5.6
2018	Plot 3	Atlantic cod	Plant 9	Pod 1	Bean 1	16.18	8.7	12.98
2018	Plot 3	Atlantic cod	Plant 9	Pod 1	Bean 2	16.44	8.86	12.7
2018	Plot 3	Atlantic cod	Plant 9	Pod 2	Bean 1	10.88	7.21	9.55
2018	Plot 3	Atlantic cod	Plant 9	Pod 2	Bean 2	10.99	7.39	9.68
2018	Plot 3	Atlantic cod	Plant 9	Pod 2	Bean 3	9.53	8.5	9.2
2018	Plot 3	Atlantic cod	Plant 9	Pod 3	Bean 1	13.08	7.55	10.46
2018	Plot 3	Atlantic cod	Plant 9	Pod 3	Bean 2	13.64	8.52	11.4
2018	Plot 3	Atlantic cod	Plant 9	Pod 3	Bean 3	13.3	7.22	10.26
2018	Plot 3	Atlantic cod	Plant 9	Pod 4	Bean 1	13.22	7.73	11.24
2018	Plot 3	Atlantic cod	Plant 9	Pod 4	Bean 2	12.99	7.94	11.07
2018	Plot 3	Atlantic cod	Plant 9	Pod 4	Bean 3	12.31	8.56	10.19
2018	Plot 3	Atlantic cod	Plant 9	Pod 5	Bean 1	12.01	7.93	9.65
2018	Plot 3	Atlantic cod	Plant 9	Pod 5	Bean 2	11.27	7.49	9.75
2018	Plot 3	Atlantic cod	Plant 9	Pod 5	Bean 3	10.91	7.4	9.73
2018	Plot 3	Atlantic cod	Plant 9	Pod 6	Bean 1	12.22	8.08	10.06
2018	Plot 3	Atlantic cod	Plant 10	Pod 1	Bean 1	10.52	7.28	9.08
2018	Plot 3	Atlantic cod	Plant 10	Pod 1	Bean 2	11.77	7.65	10.65
2018	Plot 3	Atlantic cod	Plant 10	Pod 1	Bean 3	12.09	7.71	10.48
2018	Plot 3	Atlantic cod	Plant 10	Pod 1	Bean 4	10.55	8.16	9.56
2018	Plot 3	Atlantic cod	Plant 10	Pod 2	Bean 1	13.26	7.81	10.28
2018	Plot 3	Atlantic cod	Plant 10	Pod 2	Bean 2	12.09	8	10.52
2018	Plot 3	Atlantic cod	Plant 10	Pod 2	Bean 3	10.49	7.73	9.55
2018	Plot 3	Atlantic cod	Plant 10	Pod 3	Bean 1	10.44	7.21	9.04
2018	Plot 3	Atlantic cod	Plant 10	Pod 3	Bean 2	9.95	7.29	9.4
2018	Plot 3	Atlantic cod	Plant 10	Pod 3	Bean 3	10.11	7.14	8.45
2018	Plot 3	Atlantic cod	Plant 11	Pod 1	Bean 1	11.66	8.64	10.53
2018	Plot 3	Atlantic cod	Plant 11	Pod 1	Bean 2	12.17	8.34	10.8
2018	Plot 3	Atlantic cod	Plant 11	Pod 1	Bean 3	10.61	9.19	11.72
2018	Plot 3	Atlantic cod	Plant 11	Pod 1	Bean 4	11.79	9.01	10.54
2018	Plot 3	Atlantic cod	Plant 11	Pod 2	Bean 1	10.29	8.6	9.81
2018	Plot 3	Atlantic cod	Plant 11	Pod 2	Bean 2	12.51	8.42	10.14
2018	Plot 3	Atlantic cod	Plant 12	Pod 1	Bean 1	11.36	7.71	9.28
2018	Plot 3	Atlantic cod	Plant 12	Pod 1	Bean 2	10.74	7.66	9.39
2018	Plot 3	Atlantic cod	Plant 12	Pod 2	Bean 1	10.64	7.52	8.83
2018	Plot 3	Atlantic cod	Plant 12	Pod 2	Bean 2	10.72	7.22	9.09
2018	Plot 3	Atlantic cod	Plant 12	Pod 2	Bean 3	8.98	7.48	9.32
2018	Plot 3	Atlantic cod	Plant 12	Pod 2	Bean 4	9.56	7.56	8.57
2018	Plot 3	Atlantic cod	Plant 12	Pod 3	Bean 1	10.39	6.41	9.09
2018	Plot 3	Atlantic cod	Plant 12	Pod 3	Bean 2	9.17	7.61	9.38
2018	Plot 3	Atlantic cod	Plant 12	Pod 3	Bean 3	10.31	7.76	9.23
2018	Plot 3	Atlantic cod	Plant 12	Pod 3	Bean 4	9.29	8.04	8.87
2018	Plot 3	Atlantic cod	Plant 12	Pod 4	Bean 1	11.11	7.19	9.06
2018	Plot 3	Atlantic cod	Plant 12	Pod 4	Bean 2	11.78	7.32	9.08
2018	Plot 3	Atlantic cod	Plant 12	Pod 5	Bean 1	9.12	7.3	7.93
2018	Plot 3	Atlantic cod	Plant 12	Pod 5	Bean 2	8.64	7.61	8.44
2018	Plot 3	Atlantic cod	Plant 12	Pod 5	Bean 3	9.1	7.7	8.03
2018	Plot 3	Atlantic cod	Plant 13	Pod 1	Bean 1	10.53	8.49	9.19
2018	Plot 3	Atlantic cod	Plant 13	Pod 1	Bean 2	7	6.99	7.81
2018	Plot 3	Atlantic cod	Plant 13	Pod 2	Bean 1	12.82	8.76	11.17
2018	Plot 3	Atlantic cod	Plant 13	Pod 2	Bean 2	12.24	9.22	11.58
2018	Plot 3	Atlantic cod	Plant 13	Pod 2	Bean 3	13.04	9.26	10.91
2018	Plot 3	Atlantic cod	Plant 13	Pod 3	Bean 1	10.93	7.4	9.52
2018	Plot 3	Atlantic cod	Plant 13	Pod 3	Bean 2	11.56	7.66	9.89
2018	Plot 3	Atlantic cod	Plant 13	Pod 3	Bean 3	9.87	8.03	9.62
2018	Plot 3	Atlantic cod	Plant 13	Pod 3	Bean 4	11.22	8.72	9.98
2018	Plot 3	Atlantic cod	Plant 14	Pod 1	Bean 1	8.72	6.72	8.3
2018	Plot 3	Atlantic cod	Plant 14	Pod 1	Bean 2	9.17	7.26	8.47
2018	Plot 3	Atlantic cod	Plant 14	Pod 1	Bean 3	8.59	6.34	7.61
2018	Plot 3	Atlantic cod	Plant 14	Pod 2	Bean 1	9.38	6.97	8.15
2018	Plot 3	Atlantic cod	Plant 14	Pod 2	Bean 2	9.68	6.78	8.85
2018	Plot 3	Atlantic cod	Plant 14	Pod 2	Bean 3	8.93	7.32	8.58
2018	Plot 3	Atlantic cod	Plant 14	Pod 2	Bean 4	8.8	6.93	7.92
