# Supplementary material for: Effects of marine biofertilisation on Celtic bean carbon, nitrogen and sulphur isotopes: Implications for reconstructing past diet and farming practices
Source: Rapid Commun Mass Spectrom. 2021 Jan 14;35(5):e8985. doi: 10.1002/rcm.8985 (PMC7816259; doi:10.1002/rcm.8985)
Supplement: Supplementary file 2 — Table S2 Supporting Information [file RCM-35-e8985-s002.xlsx]

## Sheet: Expt 2017
Plot #	Material	SIBL ID	d13C	d15N	d34S	%C	%N	%S	CN
Plot 1c	Bean	EMP17 1-2 3-1	-29.9376	0.908662	6.60414	41.1052	7.48413	0.209734	6.40505
	Bean	EMP17 1-4 7-3	-30.0475	1.19711	7.10954	39.85	4.80523	0.221988	9.67122
	Bean	EMP17 1-8 3-1	-28.6042	0.624188	5.86701	39.6465	5.84453	0.211866	7.91083
	Bean	EMP17 1-12 1-1	-30.0131	0.791291	6.08406	40.9547	5.10836	0.256854	9.34953
	Bean	EMP17 1-13 2-1	-27.9979	1.06383	6.71424	39.4492	5.80632	0.246216	7.92327
	Bean	EMP17 1-13 2-4	-29.7904	0.872854	6.35458	38.8511	5.80729	0.264538	7.80184
	Bean	EMP17 1-13 3-3	-29.8934	1.09068	7.02356	39.7307	5.39037	0.196102	8.59558
	Bean	EMP17 1-14 1-2	-29.4794	0.152718	6.5622	39.7677	5.6779	0.231738	8.1679
	Bean	EMP17 1-15 1-1	-29.9072	0.973315	6.92185	39.4557	6.71229	0.214724	6.85498
	Bean	EMP17 1-15 3-3	-30.1152	0.54561	6.94387	39.4082	6.31231	0.217338	7.28057
		MIN	-30.1152	0.152718	5.86701	38.8511	4.80523	0.196102	6.40505
		MAX	-27.9979	1.19711	7.10954	41.1052	7.48413	0.264538	9.67122
		MEDIAN	-29.9003	0.890758	6.65919	39.6886	5.80681	0.219663	7.91705
		AVERAGE	-29.5786	0.822027	6.61851	39.8219	5.89487	0.22711	7.99608
		STD DEV	0.673455	0.29475	0.391874	0.660254	0.741199	0.0210783	0.970699
	Pod	EMP17 1-2 P3	-32.073	-2.24245	3.89786	41.0121	1.54913	0.148788	30.8738
	Pod	EMP17 1-8 P3	-31.8388	-0.316489	4.59197	40.62	2.28407	0.101055	20.7395
	Pod	EMP17 1-13 P2	-33.0345	-0.285809	4.08827	39.9453	2.65862	0.123776	17.5217
	Pod	EMP17 1-14 P1	-32.259	-2.03164	3.67668	39.6337	1.59681	0.0985376	28.9454
	Pod	EMP17 1-15 P1	-33.0621	-0.104693	3.27437	41.0864	3.23626	0.0888754	14.8054
		MIN	-33.0621	-2.24245	3.27437	39.6337	1.54913	0.0888754	14.8054
		MAX	-31.8388	-0.104693	4.59197	41.0864	3.23626	0.148788	30.8738
		MEDIAN	-32.259	-0.316489	3.89786	40.62	2.28407	0.101055	20.7395
		AVERAGE	-32.4535	-0.996215	3.90583	40.4595	2.26498	0.112206	22.5772
		STD DEV	0.503669	0.936665	0.437124	0.577998	0.641499	0.0215758	6.30432
	Leaf	EMP17 1-2 LF	-31.1774	0.917667	3.21783	34.8107	4.42967	0.294764	9.16449
	Leaf	EMP17 1-8 LF	-32.009	1.70943	3.89678	35.6775	4.64689	0.314908	8.95363
	Leaf	EMP17 1-13 LF	-32.4952	0.955275	2.89875	36.349	4.68309	0.289388	9.05165
	Leaf	EMP17 1-14 LF	-33.0867	0.141742	3.00927	43.9187	5.65671	0.428718	9.05427
	Leaf	EMP17 1-15 LF	-33.131	0.24764	3.34785	41.721	5.50773	0.35476	8.83385
		MIN	-33.131	0.141742	2.89875	34.8107	4.42967	0.289388	8.83385
		MAX	-31.1774	1.70943	3.89678	43.9187	5.65671	0.428718	9.16449
		MEDIAN	-32.4952	0.917667	3.21783	36.349	4.68309	0.314908	9.05165
		AVERAGE	-32.3799	0.79435	3.2741	38.4954	4.98482	0.336507	9.01158
		STD DEV	0.729433	0.566261	0.348526	3.63159	0.497654	0.0515077	0.111136
	Stem	EMP17 1-2 ST	-31.1017	-2.19395	5.90899	44.0538	0.416024	0.137577	123.49
	Stem	EMP17 1-8 ST	-31.7	-2.45424	4.23427	43.8487	0.353905	0.107877	144.49
	Stem	EMP17 1-13 ST	-32.4726	-2.98769	5.02187	45.2546	0.393991	0.0971852	133.951
	Stem	EMP17 1-14 ST	-32.5779	-2.33746	4.34878	42.8409	0.512722	0.0986765	97.4415
	Stem	EMP17 1-15 ST	-32.2974	-3.53598	4.12288	43.4706	0.59882	0.137828	84.6578
		MIN	-32.5779	-3.53598	4.12288	42.8409	0.353905	0.0971852	84.6578
		MAX	-31.1017	-2.19395	5.90899	45.2546	0.59882	0.137828	144.49
		MEDIAN	-32.2974	-2.45424	4.34878	43.8487	0.416024	0.107877	123.49
		AVERAGE	-32.0299	-2.70186	4.72736	43.8937	0.455092	0.115828	116.806
		STD DEV	0.554659	0.495891	0.668558	0.79588	0.0888564	0.0182315	22.421
	Soil	EMP17 P1-S1	-25.8724	6.90945	6.23876	7.31744	0.343691	0.0793488	24.829
	Soil	EMP17 P1-S2	-26.3118	5.93122	7.00769	6.15722	0.323629	0.058979	22.1873
	Soil	EMP17 P1-S3	-26.0716	6.28938	6.23349	6.20283	0.304139	0.0689783	23.784
	Soil	EMP17 P1-S4	-25.9258	6.25189	6.54688	6.23552	0.303766	0.0632876	23.9387
		MIN	-26.3118	5.93122	6.23349	6.15722	0.303766	0.058979	22.1873
		MAX	-25.8724	6.90945	7.00769	7.31744	0.343691	0.0793488	24.829
		MEDIAN	-25.9987	6.27064	6.39282	6.21917	0.313884	0.0661329	23.8614
		AVERAGE	-26.0454	6.34549	6.5067	6.47825	0.318806	0.0676484	23.6847
		STD DEV	0.170233	0.354112	0.315847	0.485303	0.0164608	0.00762959	0.952106
Plot #	Material	SIBL ID	d13C	d15N	d34S	%C	%N	%S	CN
Plot 2m	Bean	EMP17 2-2 3-2	-28.6621	2.92484	16.491	41.6165	5.06775	0.219566	9.57674
	Bean	EMP17 2-3 1-1	-28.5316	3.36448	16.8454	39.5873	6.04532	0.247538	7.63668
	Bean	EMP17 2-5 1-2	-29.292	3.33763	16.7657	40.8658	6.00095	0.243238	7.94159
	Bean	EMP17 2-8 2-1	-29.1841	2.86914	15.8828	39.3493	5.83586	0.213583	7.86321
	Bean	EMP17 2-8 5-1	-28.7484	2.70502	16.449	41.5522	5.8287	0.247799	8.31361
	Bean	EMP17 2-8 7-3	-28.969	1.90836	16.2781	41.0694	5.24184	0.252005	9.13696
	Bean	EMP17 2-8 10-4	-29.0614	2.25046	16.4805	40.5112	5.36415	0.256015	8.80727
	Bean	EMP17 2-9 3-3	-29.0693	2.86218	14.9359	35.7314	5.54129	0.260652	7.51981
	Bean	EMP17 2-12 1-1	-28.7838	1.1245	15.6594	41.6402	6.01003	0.209668	8.07985
	Bean	EMP17 2-14 2-4	-29.7698	3.44803	16.6556	40.7614	5.6382	0.263836	8.43094
		MIN	-29.7698	1.1245	14.9359	35.7314	5.06775	0.209668	7.51981
		MAX	-28.5316	3.44803	16.8454	41.6402	6.04532	0.263836	9.57674
		MEDIAN	-29.0152	2.86566	16.4647	40.8136	5.73345	0.247668	8.19673
		AVERAGE	-29.0071	2.67946	16.2443	40.2685	5.65741	0.24139	8.33066
		STD DEV	0.341231	0.694255	0.560931	1.68939	0.32776	0.0188135	0.63342
	Pod	EMP17 2-3 P1	-32.4352	1.93013	9.37652	39.0908	1.84833	0.167535	24.6639
	Pod	EMP17 2-5 P1	-32.755	1.69854	10.2875	39.4084	1.73194	0.145323	26.5353
	Pod	EMP17 2-8 P2	-32.1429	0.787026	10.1986	40.6179	1.53166	0.0764095	30.926
	Pod	EMP17 2-9 P3	-32.8987	0.128876	9.00879	40.0565	1.26973	0.0986758	36.79
	Pod	EMP17 2-14 P2	-33.1546	0.879069	9.87638	41.0175	1.06963	0.111289	44.7203
		MIN	-33.1546	0.128876	9.00879	39.0908	1.06963	0.0764095	24.6639
		MAX	-32.1429	1.93013	10.2875	41.0175	1.84833	0.167535	44.7203
		MEDIAN	-32.755	0.879069	9.87638	40.0565	1.53166	0.111289	30.926
		AVERAGE	-32.6773	1.08473	9.74956	40.0382	1.49026	0.119846	32.7271
		STD DEV	0.354142	0.653612	0.48888	0.719673	0.287716	0.0326541	7.30671
	Leaf	EMP17 2-3 LF	-31.5947	2.90696	13.4876	28.04	3.44841	0.245224	9.48257
	Leaf	EMP17 2-5 LF	-32.0809	3.80759	14.9842	42.2	5.9569	0.324477	8.26151
	Leaf	EMP17 2-8 LF	-31.5563	1.45804	13.7854	43.2554	5.71235	0.338658	8.83065
	Leaf	EMP17 2-9 LF	-32.0917	2.79909	14.2874	32.6739	4.26473	0.297879	8.93463
	Leaf	EMP17 2-14 LF	-32.1508	2.7496	13.2876	42.4808	5.89727	0.217688	8.40057
		MIN	-32.1508	1.45804	13.2876	28.04	3.44841	0.217688	8.26151
		MAX	-31.5563	3.80759	14.9842	43.2554	5.9569	0.338658	9.48257
		MEDIAN	-32.0809	2.79909	13.7854	42.2	5.71235	0.297879	8.83065
		AVERAGE	-31.8949	2.74426	13.9664	37.73	5.05593	0.284785	8.78199
		STD DEV	0.262115	0.750271	0.610207	6.2055	1.01593	0.0462954	0.43194
	Stem	EMP17 2-3 ST	-30.9373	3.19299	11.0877	43.9991	0.561092	0.0834766	91.4487
	Stem	EMP17 2-5 ST	-31.8122	1.92023	11.9779	44.3544	0.465674	0.108769	111.077
	Stem	EMP17 2-8 ST	-31.7502	0.780099	10.3668	43.7066	0.556958	0.128686	91.5151
	Stem	EMP17 2-9 ST	-31.3339	3.50276	12.9088	41.9135	0.553561	0.104399	88.2989
	Stem	EMP17 2-14 ST	-31.91	1.80294	11.3499	42.7327	0.517412	0.0786557	96.3144
		MIN	-31.91	0.780099	10.3668	41.9135	0.465674	0.0786557	88.2989
		MAX	-30.9373	3.50276	12.9088	44.3544	0.561092	0.128686	111.077
		MEDIAN	-31.7502	1.92023	11.3499	43.7066	0.553561	0.104399	91.5151
		AVERAGE	-31.5487	2.2398	11.5382	43.3413	0.530939	0.100797	95.7307
		STD DEV	0.363465	0.992708	0.858199	0.89463	0.0361676	0.0181358	8.08921
	Soil	EMP17 P2-S1	-25.3899	5.8988	6.78788	5.40277	0.294919	0.0635436	21.3639
	Soil	EMP17 P2-S2	-25.3079	6.12018	7.01258	5.7621	0.30064	0.0865732	22.3512
	Soil	EMP17 P2-S3	-25.2861	6.14753	7.24979	6.10821	0.325827	0.0737565	21.8622
	Soil	EMP17 P2-S4	-25.2189	5.94996	6.59876	6.40151	0.324472	0.0614654	23.0076
		MIN	-25.3899	5.8988	6.59876	5.40277	0.294919	0.0614654	21.3639
		MAX	-25.2189	6.14753	7.24979	6.40151	0.325827	0.0865732	23.0076
		MEDIAN	-25.297	6.03507	6.90023	5.93516	0.312556	0.06865	22.1067
		AVERAGE	-25.3007	6.02912	6.91225	5.91865	0.311465	0.0713347	22.1463
		STD DEV	0.0610689	0.106728	0.243794	0.374072	0.0138418	0.00995215	0.607596
Plot #	Material	SIBL ID	d13C	d15N	d34S	%C	%N	%S	CN
Plot 3a	Bean	EMP17 3-4 1-2	-28.3513	8.06781	11.0899	40.8045	6.05785	0.311331	7.85519
	Bean	EMP17 3-7 6-1	-28.6052	5.45526	10.7113	40.2084	5.7576	0.203832	8.14409
	Bean	EMP17 3-8 5-2	-28.8377	7.98568	11.4757	41.3694	5.63794	0.209195	8.55709
	Bean	EMP17 3-8 10-3	-28.6837	7.7768	11.4118	40.2042	4.41399	0.201322	10.622
	Bean	EMP17 3-9 5-1	-28.6472	8.11477	12.0189	39.0824	5.41713	0.213364	8.41357
	Bean	EMP17 3-9 9-2	-28.2422	7.96281	11.6592	39.7457	5.69152	0.202198	8.14385
	Bean	EMP17 3-10 2-2	-28.7504	12.6795	12.1709	39.5486	6.02026	0.224068	7.66097
	Bean	EMP17 3-11 5-1	-28.719	11.4312	12.7749	39.6265	5.73343	0.20491	8.06007
	Bean	EMP17 3-11 7-2	-28.6572	11.4262	13.4512	41.1697	5.57084	0.225987	8.61834
	Bean	EMP17 3-12 13-2	-28.8878	11.2621	13.187	40.6625	5.24979	0.226005	9.03274
		MIN	-28.8878	5.45526	10.7113	39.0824	4.41399	0.201322	7.66097
		MAX	-28.2422	12.6795	13.4512	41.3694	6.05785	0.311331	10.622
		MEDIAN	-28.6704	8.09129	11.839	40.2063	5.66473	0.21128	8.27883
		AVERAGE	-28.6382	9.21621	11.9951	40.2422	5.55504	0.222221	8.51079
		STD DEV	0.190781	2.18642	0.858527	0.71259	0.445201	0.0311385	0.798571
	Pod	EMP17 3-8 P5	-31.77	5.04	8.21262	41.23	2.84	0.0957235	16.9302
	Pod	EMP17 3-9 P9	-29.72	6.32	7.34877	41.64	3.33	0.0845764	14.5826
	Pod	EMP17 3-10 P2	-32.05	9.9	7.87874	39.27	2.92	0.117653	15.6836
	Pod	EMP17 3-11 P5	-31.17	10.87	6.06388	39.71	3.83	0.10909	12.0912
	Pod	EMP17 3-12 P13	-30.96	9.62	8.23488	36.8	3.77	0.0975765	11.3835
		MIN	-32.05	5.04	6.06388	36.8	2.84	0.0845764	11.3835
		MAX	-29.72	10.87	8.23488	41.64	3.83	0.117653	16.9302
		MEDIAN	-31.17	9.62	7.87874	39.71	3.33	0.0975765	14.5826
		AVERAGE	-31.134	8.35	7.54778	39.73	3.338	0.100924	14.1342
		STD DEV	0.809261	2.25578	0.808112	1.71435	0.412669	0.0114197	2.10523
	Leaf	EMP17 3-8 LF	-32.01	6.4	10.4763	44.34	5.94	0.324233	8.70516
	Leaf	EMP17 3-9 LF	-30.7	7.62	10.8351	42.67	6.86	0.287827	7.25381
	Leaf	EMP17 3-10 LF	-32.26	9.66	11.0768	41.37	5.82	0.267574	8.28953
	Leaf	EMP17 3-11 LF	-32.21	9.41	10.2876	39.07	5.53	0.216888	8.23921
	Leaf	EMP17 3-12 LF	-32.35	5.82	10.6757	43.57	4.74	0.297577	10.7196
		MIN	-32.35	5.82	10.2876	39.07	4.74	0.216888	7.25381
		MAX	-30.7	9.66	11.0768	44.34	6.86	0.324233	10.7196
		MEDIAN	-32.21	7.62	10.6757	42.67	5.82	0.287827	8.28953
		AVERAGE	-31.906	7.782	10.6703	42.204	5.778	0.27882	8.64145
		STD DEV	0.613208	1.5468	0.274385	1.85273	0.683766	0.035937	1.14313
	Stem	EMP17 3-8 ST	-31.4	6.46	7.38768	44.68	0.43	0.0715542	121.175
	Stem	EMP17 3-9 ST	-30.9	8.17	7.87575	42.06	0.62	0.0975452	79.1125
	Stem	EMP17 3-10 ST	-31.54	8.81	7.08758	44.78	0.59	0.0764237	88.5115
	Stem	EMP17 3-11 ST	-31.71	9.67	7.70198	44.33	0.53	0.0605651	97.5415
	Stem	EMP17 3-12 ST	-31.25	10.64	6.95765	43.99	0.59	0.0745425	86.95
		MIN	-31.71	6.46	6.95765	42.06	0.43	0.0605651	79.1125
		MAX	-30.9	10.64	7.87575	44.78	0.62	0.0975452	121.175
		MEDIAN	-31.4	8.81	7.38768	44.33	0.59	0.0745425	88.5115
		AVERAGE	-31.36	8.75	7.40212	43.968	0.552	0.0761261	94.658
		STD DEV	0.275754	1.4144	0.349553	0.993809	0.0676461	0.0120368	14.4935
	Soil	EMP17 P3-S1	-25.4903	7.6582	7.36543	6.88773	0.349095	0.0748387	23.0091
	Soil	EMP17 P3-S2	-25.47	6.05432	7.12377	7.06367	0.346787	0.0836565	23.7539
	Soil	EMP17 P3-S3	-25.2668	5.99657	7.68625	7.90929	0.353094	0.0629862	26.1225
	Soil	EMP17 P3-S4	-25.6583	5.87195	6.98768	7.2916	0.375827	0.0687876	22.6257
		MIN	-25.6583	5.87195	6.98768	6.88773	0.346787	0.0629862	22.6257
		MAX	-25.2668	7.6582	7.68625	7.90929	0.375827	0.0836565	26.1225
		MEDIAN	-25.4801	6.02545	7.2446	7.17764	0.351095	0.0718132	23.3815
		AVERAGE	-25.4714	6.39526	7.29078	7.28807	0.356201	0.0725673	23.8778
		STD DEV	0.138878	0.732129	0.265392	0.386184	0.0115538	0.00765202	1.35796

## Sheet: Expt2018
Plot #	Material	SIBL ID	d13C	d15N	d34S	%C	%N	%S	CN
Plot 1c	Bean	EMP18 1-8 1-2	-32.01	0.71	4.51	42.56	5.6	0.32	8.86301
	Bean	EMP18 1-9 1-2	-31.84	0.47	4.74	39.8	4.8	0.3	9.66962
	Bean	EMP18 1-10 2-3	-32.45	0.36	4.33	42.49	5.04	0.24	9.83159
	Bean	EMP18 1-11 1-3	-31.44	1.03	4.78	41.54	4.82	0.27	10.0505
	Bean	EMP18 1-12 2-4	-31.71	0.2	4.52	42.24	5.33	0.26	9.24196
	Bean	EMP18 1-14 3-4	-31.49	-0.14	4.83	42.74	5.3	0.27	9.40429
	Bean	EMP18 1-16 1-3	-31.17	0.2	4.92	41.91	5.85	0.24	8.35467
	Bean	EMP18 1-17 3-2	-30.82	0.06	4.79	41.48	5.79	0.28	8.35464
	Bean	EMP18 1-19 2-1	-31.08	-0.03	5.33	42.21	5.99	0.29	8.21781
	Bean	EMP18 1-20 2-1	-31.12	0.41	5.27	42.95	5.72	0.31	8.75658
		MIN	-32.45	-0.14	4.33	39.8	4.8	0.24	8.21781
		MAX	-30.82	1.03	5.33	42.95	5.99	0.32	10.0505
		MEDIAN	-31.465	0.28	4.785	42.225	5.465	0.275	9.05248
		AVERAGE	-31.513	0.327	4.802	41.992	5.424	0.278	9.07446
		STD DEV	0.470788	0.334426	0.300759	0.862262	0.409907	0.026	0.627118
	Pod	EMP18 1-10 P2	-32.41	-0.47	3.12	40.91	1.43	0.15	33.3627
	Pod	EMP18 1-12 P2	-33.69	-1.07	2.97	39.6	1.1	0.126536	41.9827
	Pod	EMP18 1-14 P8	-32.98	-1.3	0.26	40.51	1.37	0.1	34.4833
	Pod	EMP18 1-17 P3	-31.38	-1.31	2.91	41.53	1.36	0.12	35.6115
	Pod	EMP18 1-19 P2	-32.34	-1.67	3.7	41.76	1.27863	0.16	38.0875
		MIN	-33.69	-1.67	0.26	39.6	1.1	0.1	33.3627
		MAX	-31.38	-0.47	3.7	41.76	1.43	0.16	41.9827
		MEDIAN	-32.41	-1.3	2.97	40.91	1.36	0.126536	35.6115
		AVERAGE	-32.56	-1.164	2.592	40.862	1.30773	0.131307	36.7055
		STD DEV	0.763754	0.396565	1.19906	0.770906	0.114506	0.0214637	3.06815
	Leaf	EMP18 1-10 LF	-33	0.49	5.07	43.92	3.46	0.19	14.8031
	Leaf	EMP18 1-12 LF	-32.29	-0.03	2.18	45.74	3.97	0.24	13.4361
	Leaf	EMP18 1-14 LF	-32.4	-0.23	3.2	43.76	4.19	0.24	12.1795
	Leaf	EMP18 1-17 LF	-31.87	-0.2	3.56	45.48	4.59	0.25	11.5551
	Leaf	EMP18 1-19 LF	-30.91	-0.39	3.63	46.42	4.83	0.27	11.2079
		MIN	-33	-0.39	2.18	43.76	3.46	0.19	11.2079
		MAX	-30.91	0.49	5.07	46.42	4.83	0.27	14.8031
		MEDIAN	-32.29	-0.2	3.56	45.48	4.19	0.24	12.1795
		AVERAGE	-32.094	-0.072	3.528	45.064	4.208	0.238	12.6364
		STD DEV	0.69353	0.303341	0.928857	1.0467	0.479433	0.0263818	1.32307
	Stem	EMP18 1-10 ST	-29.94	0.99	4.06	43.93	1.19	0.0962473	43.0508
	Stem	EMP18 1-12 ST	-30.54	-0.05	2.89	43.77	0.62	0.06	82.3289
	Stem	EMP18 1-14 ST	-31.12	-0.18	3.78	43.5487	0.786346	0.08	64.5846
	Stem	EMP18 1-17 ST	-29.77	-0.92	3.93	45.26	0.95	0.0742754	55.5595
	Stem	EMP18 1-19 ST	-30.46	0	3.1	44.78	1.14	0.07	45.8086
		MIN	-31.12	-0.92	2.89	43.5487	0.62	0.06	43.0508
		MAX	-29.77	0.99	4.06	45.26	1.19	0.0962473	82.3289
		MEDIAN	-30.46	-0.05	3.78	43.93	0.95	0.0742754	55.5595
		AVERAGE	-30.366	-0.032	3.552	44.2577	0.937269	0.0761045	58.2665
		STD DEV	0.478397	0.609308	0.468077	0.651975	0.213809	0.0120073	14.2335
	Soil	EMP18 P1-S1	-26.74	5.39	7.49	4.44	0.23	0.06	22.5124
	Soil	EMP18 P1-S2	-26.49	5.45	6.83	5.1	0.24	0.06	24.7814
	Soil	EMP18 P1-S3	-26.39	5.15	7.43	6.33	0.28	0.08	26.3641
	Soil	EMP18 P1-S4	-26.56	5.31	7.45	5.34	0.25	0.07	24.9097
		MIN	-26.74	5.15	6.83	4.44	0.23	0.06	22.5124
		MAX	-26.39	5.45	7.49	6.33	0.28	0.08	26.3641
		MEDIAN	-26.525	5.35	7.44	5.22	0.245	0.065	24.8456
		AVERAGE	-26.545	5.325	7.3	5.3025	0.25	0.0675	24.6419
		STD DEV	0.127769	0.112583	0.272213	0.678615	0.0187083	0.00829156	1.37766
Plot #	Material	SIBL ID	d13C	d15N	d34S	%C	%N	%S	CN
Plot 2m	Bean	EMP18 2-1 8-1	-32.1574	1.61103	14.5749	42.8134	5.44966	0.260855	9.16175
	Bean	EMP18 2-2 1-1	-30.8486	3.76719	15.2567	41.8805	5.89384	0.275903	8.28669
	Bean	EMP18 2-3 4-1	-30.2783	2.52159	15.118	41.3755	5.35669	0.210026	9.0077
	Bean	EMP18 2-4 7-1	-31.0932	1.7036	16.0741	42.9528	5.62221	0.279127	8.90946
	Bean	EMP18 2-5 5-2	-31.5989	2.02959	12.0395	41.5145	5.36592	0.233147	9.02242
	Bean	EMP18 2-6 4-1	-31.3749	1.55972	15.0714	42.4547	5.11963	0.243203	9.67063
	Bean	EMP18 2-7 2-1	-30.3341	3.06088	15.2535	42.335	5.53249	0.24671	8.92373
	Bean	EMP18 2-7 4-1	-30.6706	2.02456	15.7283	43.1199	6.03794	0.247541	8.32829
	Bean	EMP18 2-8 4-2	-29.6523	2.48235	16.0968	42.4182	5.51881	0.281965	8.96343
	Bean	EMP18 2-8 6-3	-30.0289	1.97123	15.0725	42.0438	5.295	0.241556	9.25983
		MIN	-32.1574	1.55972	12.0395	41.3755	5.11963	0.210026	8.28669
		MAX	-29.6523	3.76719	16.0968	43.1199	6.03794	0.281965	9.67063
		MEDIAN	-30.7596	2.02707	15.1857	42.3766	5.48423	0.247126	8.98557
		AVERAGE	-30.8037	2.27317	15.0286	42.2908	5.51922	0.252003	8.95339
		STD DEV	0.729195	0.666498	1.09446	0.55799	0.261706	0.0215294	0.38699
	Pod	EMP18 2-1 P8	-32.219	1.07261	8.14945	40.8377	1.54334	0.156572	30.8579
	Pod	EMP18 2-4 P7	-31.6145	0.492381	8.07688	42.0404	1.97068	0.180928	24.8782
	Pod	EMP18 2-5 P3	-32.0885	0.244574	6.53017	41.3036	1.83009	0.189279	26.3199
	Pod	EMP18 2-7 P2	-31.0282	2.07693	9.25052	41.287	1.27437	0.179903	37.782
	Pod	EMP18 2-8 P4	-29.8949	1.27609	9.97625	42.844	1.3059	0.134716	38.2603
		MIN	-32.219	0.244574	6.53017	40.8377	1.27437	0.134716	24.8782
		MAX	-29.8949	2.07693	9.97625	42.844	1.97068	0.189279	38.2603
		MEDIAN	-31.6145	1.07261	8.14945	41.3036	1.54334	0.179903	30.8579
		AVERAGE	-31.369	1.03252	8.39665	41.6626	1.58488	0.16828	31.6196
		STD DEV	0.847309	0.642549	1.17229	0.70553	0.277467	0.0199983	5.58907
	Leaf	EMP18 2-1 LF	-31.2825	1.97302	12.8378	44.822	3.26841	0.266444	15.9927
	Leaf	EMP18 2-4 LF	-31.2941	1.86553	13.5574	43.728	4.09312	0.259966	12.4587
	Leaf	EMP18 2-5 LF	-32.9534	1.28757	10.2555	44.6145	5.04287	0.284933	10.3173
	Leaf	EMP18 2-7 LF	-31.9335	2.4435	13.4006	46.6697	4.39471	0.309772	12.3843
	Leaf	EMP18 2-8 LF	-30.8961	2.75073	13.5709	47.1853	4.22886	0.262527	13.0122
		MIN	-32.9534	1.28757	10.2555	43.728	3.26841	0.259966	10.3173
		MAX	-30.8961	2.75073	13.5709	47.1853	5.04287	0.309772	15.9927
		MEDIAN	-31.2941	1.97302	13.4006	44.822	4.22886	0.266444	12.4587
		AVERAGE	-31.6719	2.06407	12.7244	45.4039	4.20559	0.276728	12.833
		STD DEV	0.722082	0.503216	1.26302	1.30735	0.570667	0.0186956	1.8268
	Stem	EMP18 2-1 ST	-31.1958	3.38959	9.38562	45.1328	0.822207	0.167634	64.0146
	Stem	EMP18 2-4 ST	-30.0436	3.439	14.7264	44.0283	0.663021	0.138952	77.4413
	Stem	EMP18 2-5 ST	-30.6907	3.24035	10.5752	44.7215	0.685296	0.120891	76.1037
	Stem	EMP18 2-7 ST	-31.4333	3.57614	12.717	44.962	0.750456	0.168966	69.8695
	Stem	EMP18 2-8 ST	-30.102	4.03596	14.6014	44.7674	0.676103	0.138164	77.2176
		MIN	-31.4333	3.24035	9.38562	44.0283	0.663021	0.120891	64.0146
		MAX	-30.0436	4.03596	14.7264	45.1328	0.822207	0.168966	77.4413
		MEDIAN	-30.6907	3.439	12.717	44.7674	0.685296	0.138952	76.1037
		AVERAGE	-30.6931	3.53621	12.4011	44.7224	0.719417	0.146921	72.9293
		STD DEV	0.560707	0.271965	2.13425	0.376725	0.0595818	0.018616	5.24706
	Soil	EMP18 P2-S5	-26.5314	6.11934	6.86923	6.20822	0.292378	0.0601285	24.7623
	Soil	EMP18 P2-S6	-26.105	5.2884	7.08537	7.4475	0.305602	0.0600214	28.4199
	Soil	EMP18 P2-S7	-26.0687	6.35456	6.29082	8.05804	0.310103	0.076282	30.3033
	Soil	EMP18 P2-S8	-26.0363	5.34311	6.62519	5.34146	0.241705	0.0759075	25.7716
		MIN	-26.5314	5.2884	6.29082	5.34146	0.241705	0.0600214	24.7623
		MAX	-26.0363	6.35456	7.08537	8.05804	0.310103	0.076282	30.3033
		MEDIAN	-26.0868	5.73123	6.74721	6.82786	0.29899	0.068018	27.0957
		AVERAGE	-26.1853	5.77635	6.71765	6.7638	0.287447	0.0680849	27.3143
		STD DEV	0.201244	0.468446	0.295351	1.05762	0.0272006	0.0080111	2.18229
Plot #	Material	SIBL ID	d13C	d15N	d34S	%C	%N	%S	CN
Plot 3a	Bean	EMP18 3-1 3-2	-29.6337	7.92254	11.7056	42.7867	6.53832	0.232183	7.63151
	Bean	EMP18 3-4 1-2	-30.787	17.3621	10.8612	42.8322	5.56407	0.228686	8.97728
	Bean	EMP18 3-5 4-4	-30.3458	16.4445	11.6016	43.4198	5.67663	0.247358	8.91999
	Bean	EMP18 3-6 2-3	-29.3637	16.029	11.9441	43.3768	6.8669	0.204333	7.36655
	Bean	EMP18 3-8 6-2	-30.0181	15.8137	12.1035	43.1279	6.47933	0.260339	7.7624
	Bean	EMP18 3-9 5-1	-31.7055	14.6073	10.6011	42.9846	5.10404	0.291769	9.82125
	Bean	EMP18 3-10 2-3	-28.8179	12.5639	11.8476	42.2539	6.03307	0.227375	8.16764
	Bean	EMP18 3-11 2-1	-29.6797	17.3199	11.9257	43.2851	6.20748	0.25989	8.13186
	Bean	EMP18 3-12 5-3	-30.1081	18.1167	11.0574	42.8618	5.7634	0.259912	8.67279
	Bean	EMP18 3-13 2-3	-27.8485	16.198	12.6628	43.1836	6.44797	0.286366	7.81022
		MIN	-31.7055	7.92254	10.6011	42.2539	5.10404	0.204333	7.36655
		MAX	-27.8485	18.1167	12.6628	43.4198	6.8669	0.291769	9.82125
		MEDIAN	-29.8489	16.1135	11.7766	43.0563	6.12027	0.253624	8.14975
		AVERAGE	-29.8308	15.2378	11.6311	43.0112	6.06812	0.249821	8.32615
		STD DEV	1.00206	2.85539	0.592315	0.331341	0.512133	0.0259728	0.719883
	Pod	EMP18 3-4 P1	-30.8478	13.4156	7.08581	41.5221	1.23438	0.0990551	39.2282
	Pod	EMP18 3-5 P4	-29.49	11.5369	7.73103	43.262	1.43492	0.0847386	35.1598
	Pod	EMP18 3-10 P2	-28.5803	6.80037	7.96575	42.7417	1.24171	0.110833	40.1422
	Pod	EMP18 3-11 P2	-27.9402	14.8118	4.15001	42.7401	1.27546	0.074992	39.0782
	Pod	EMP18 3-13 P2	-29.2904	9.02761	6.23988	42.4628	1.39876	0.0927493	35.4024
		MIN	-30.8478	6.80037	4.15001	41.5221	1.23438	0.074992	35.1598
		MAX	-27.9402	14.8118	7.96575	43.262	1.43492	0.110833	40.1422
		MEDIAN	-29.2904	11.5369	7.08581	42.7401	1.27546	0.0927493	39.0782
		AVERAGE	-29.2297	11.1185	6.6345	42.5457	1.31705	0.0924736	37.8022
		STD DEV	0.977151	2.90207	1.37889	0.57342	0.0834403	0.0122138	2.09184
	Leaf	EMP18 3-4 LF	-31.1579	16.2102	9.63675	43.7476	4.63981	0.261235	10.9957
	Leaf	EMP18 3-5 LF	-30.5214	13.2981	10.3989	43.4219	3.96963	0.244249	12.7564
	Leaf	EMP18 3-10 LF	-29.9784	8.98869	10.7875	42.7265	4.0708	0.224386	12.2401
	Leaf	EMP18 3-11 LF	-29.7905	23.4145	12.3186	42.5623	4.49697	0.318912	11.0375
	Leaf	EMP18 3-13 LF	-30.792	19.1801	12.219	44.8333	4.31592	0.359561	12.1142
		MIN	-31.1579	8.98869	9.63675	42.5623	3.96963	0.224386	10.9957
		MAX	-29.7905	23.4145	12.3186	44.8333	4.63981	0.359561	12.7564
		MEDIAN	-30.5214	16.2102	10.7875	43.4219	4.31592	0.261235	12.1142
		AVERAGE	-30.448	16.2183	11.0721	43.4583	4.29863	0.281669	11.8288
		STD DEV	0.50605	4.92651	1.04533	0.814133	0.251472	0.0501066	0.697307
	Stem	EMP18 3-4 ST	-28.3882	16.3372	6.57205	45.7224	1.0299	0.0603269	51.7727
	Stem	EMP18 3-5 ST	-27.4383	15.0132	9.97652	43.3015	1.86677	0.0753341	27.0507
	Stem	EMP18 3-10 ST	-26.9391	8.69266	10.9609	43.844	1.75023	0.0838284	29.2134
	Stem	EMP18 3-11 ST	-27.7196	14.0895	9.19922	43.6812	1.56171	0.0850425	32.6182
	Stem	EMP18 3-13 ST	-28.1137	15.8169	10.1541	44.285	1.50893	0.0650386	34.2259
		MIN	-28.3882	8.69266	6.57205	43.3015	1.0299	0.0603269	27.0507
		MAX	-26.9391	16.3372	10.9609	45.7224	1.86677	0.0850425	51.7727
		MEDIAN	-27.7196	15.0132	9.97652	43.844	1.56171	0.0753341	32.6182
		AVERAGE	-27.7198	13.9899	9.37256	44.1668	1.54351	0.0739141	34.9762
		STD DEV	0.508063	2.75555	1.50806	0.839343	0.287247	0.00987458	8.76662
	Soil	EMP18 P3-S9	-26.5657	6.86694	8.48301	5.94666	0.315893	0.079777	21.9533
	Soil	EMP18 P3-S10	-26.1624	6.14644	8.61922	6.15461	0.317843	0.0841213	22.5816
	Soil	EMP18 P3-S11	-27.5455	6.14031	7.40449	8.40232	0.397955	0.116491	24.6225
	Soil	EMP18 P3-S12	-26.1806	6.1761	8.08636	6.64935	0.302623	0.0967662	25.6239
		MIN	-27.5455	6.14031	7.40449	5.94666	0.302623	0.079777	21.9533
		MAX	-26.1624	6.86694	8.61922	8.40232	0.397955	0.116491	25.6239
		MEDIAN	-26.3731	6.16127	8.28468	6.40198	0.316868	0.0904438	23.6021
		AVERAGE	-26.6135	6.33245	8.14827	6.78823	0.333579	0.0942888	23.6953
		STD DEV	0.561651	0.308884	0.471931	0.966213	0.0376265	0.0142568	1.48776
